# Supplementary material for: Satellite DNA-targeted CRISPR–Cas9-mediated editing enables chromosome truncation and elimination in wheat
Source: Plant Commun. 2026 Mar 23;7(7):101833. doi: 10.1016/j.xplc.2026.101833 (PMC13370215; doi:10.1016/j.xplc.2026.101833)
Supplement: Supplemental Table 6. Genome-wide prediction of target sites for sgRNAs used in this study [file mmc3.xlsx]

## Sheet: cutting sites
sgRNA	Chromosome	Sequence identities (%)	sgRNA.start	sgRNA.end	Chromosome.start	Chromosome.end
gBilby	Chr1B1R_Z8425B	100	20	1	295840835	295840816
gBilby	Chr1B1R_Z8425B	100	20	1	295848451	295848432
gBilby	Chr1B1R_Z8425B	100	20	1	296615614	296615633
gBilby	Chr1B1R_Z8425B	100	20	1	296621682	296621701
gBilby	Chr1B1R_Z8425B	100	20	1	297096125	297096144
gBilby	Chr1B1R_Z8425B	100	20	1	297103702	297103721
gBilby	Chr1B1R_Z8425B	100	20	1	297161025	297161006
gBilby	Chr1B1R_Z8425B	100	20	1	297168640	297168621
gBilby	Chr1B1R_Z8425B	100	20	1	297428903	297428884
gBilby	Chr1B1R_Z8425B	100	20	1	297436517	297436498
gBilby	Chr1B1R_Z8425B	100	20	1	297454068	297454049
gBilby	Chr1B1R_Z8425B	100	20	1	297461671	297461652
gBilby	Chr1B1R_Z8425B	100	20	1	297679562	297679581
gBilby	Chr1B1R_Z8425B	100	20	1	297687168	297687187
gBilby	Chr1B1R_Z8425B	100	20	1	297825200	297825181
gBilby	Chr1B1R_Z8425B	100	20	1	297832797	297832778
gBilby	Chr1B1R_Z8425B	100	20	1	297855037	297855056
gBilby	Chr1B1R_Z8425B	100	20	1	297862605	297862624
gBilby	Chr1B1R_Z8425B	100	20	1	297923690	297923671
gBilby	Chr1B1R_Z8425B	100	20	1	297929767	297929748
gBilby	Chr1B1R_Z8425B	100	20	1	297957991	297958010
gBilby	Chr1B1R_Z8425B	100	20	1	297965587	297965606
gBilby	Chr1B1R_Z8425B	100	20	1	298039790	298039771
gBilby	Chr1B1R_Z8425B	100	20	1	298047389	298047370
gBilby	Chr1B1R_Z8425B	100	20	1	298121914	298121895
gBilby	Chr1B1R_Z8425B	100	20	1	298129527	298129508
gBilby	Chr1B1R_Z8425B	100	20	1	298260084	298260065
gBilby	Chr1B1R_Z8425B	100	20	1	298267701	298267682
gBilby	Chr1B1R_Z8425B	100	20	1	298433790	298433771
gBilby	Chr1B1R_Z8425B	100	20	1	298439854	298439835
gBilby	Chr1B1R_Z8425B	100	20	1	298505685	298505666
gBilby	Chr1B1R_Z8425B	100	20	1	298513272	298513253
gBilby	Chr1B1R_Z8425B	100	20	1	298618845	298618826
gBilby	Chr1B1R_Z8425B	100	20	1	298626413	298626394
gBilby	Chr1B1R_Z8425B	100	20	1	298658662	298658681
gBilby	Chr1B1R_Z8425B	100	20	1	298666276	298666295
gBilby	Chr1B1R_Z8425B	100	20	1	298887896	298887915
gBilby	Chr1B1R_Z8425B	100	20	1	298902683	298902702
gBilby	Chr1B1R_Z8425B	100	20	1	298958998	298958979
gBilby	Chr1B1R_Z8425B	100	20	1	298965248	298965229
gBilby	Chr1B1R_Z8425B	100	20	1	299140924	299140943
gBilby	Chr1B1R_Z8425B	100	20	1	299148492	299148511
gBilby	Chr1B1R_Z8425B	100	20	1	299228566	299228547
gBilby	Chr1B1R_Z8425B	100	20	1	299233570	299233589
gBilby	Chr1B1R_Z8425B	100	20	1	299238584	299238565
gBilby	Chr1B1R_Z8425B	100	20	1	299269027	299269008
gBilby	Chr1B1R_Z8425B	100	20	1	299276651	299276632
gBilby	Chr1B1R_Z8425B	100	20	1	299277905	299277924
gBilby	Chr1B1R_Z8425B	100	20	1	299292341	299292360
gBilby	Chr1B1R_Z8425B	100	20	1	299379202	299379221
gBilby	Chr1B1R_Z8425B	100	20	1	299386831	299386850
gBilby	Chr1B1R_Z8425B	100	20	1	299444430	299444411
gBilby	Chr1B1R_Z8425B	100	20	1	299459133	299459114
gBilby	Chr1B1R_Z8425B	100	20	1	299540676	299540695
gBilby	Chr1B1R_Z8425B	100	20	1	299548245	299548264
gBilby	Chr1B1R_Z8425B	100	20	1	299591915	299591934
gBilby	Chr1B1R_Z8425B	100	20	1	299599483	299599502
gBilby	Chr1B1R_Z8425B	100	20	1	299625742	299625761
gBilby	Chr1B1R_Z8425B	100	20	1	299631797	299631816
gBilby	Chr1B1R_Z8425B	100	20	1	299666240	299666259
gBilby	Chr1B1R_Z8425B	100	20	1	299673809	299673828
gBilby	Chr1B1R_Z8425B	100	20	1	299728876	299728895
gBilby	Chr1B1R_Z8425B	100	20	1	299734921	299734940
gBilby	Chr1B1R_Z8425B	100	20	1	299802077	299802096
gBilby	Chr1B1R_Z8425B	100	20	1	299809645	299809664
gBilby	Chr1B1R_Z8425B	100	20	1	299824561	299824580
gBilby	Chr1B1R_Z8425B	100	20	1	299832173	299832192
gBilby	Chr1B1R_Z8425B	100	20	1	299851096	299851077
gBilby	Chr1B1R_Z8425B	100	20	1	299853765	299853784
gBilby	Chr1B1R_Z8425B	100	20	1	299861357	299861376
gBilby	Chr1B1R_Z8425B	100	20	1	299861573	299861554
gBilby	Chr1B1R_Z8425B	100	20	1	299869209	299869190
gBilby	Chr1B1R_Z8425B	100	20	1	299900475	299900456
gBilby	Chr1B1R_Z8425B	100	20	1	299908044	299908025
gBilby	Chr1B1R_Z8425B	100	20	1	299913513	299913532
gBilby	Chr1B1R_Z8425B	100	20	1	299916382	299916363
gBilby	Chr1B1R_Z8425B	100	20	1	299923998	299923979
gBilby	Chr1B1R_Z8425B	100	20	1	300042485	300042466
gBilby	Chr1B1R_Z8425B	100	20	1	300050101	300050082
gBilby	Chr1B1R_Z8425B	100	20	1	300065235	300065254
gBilby	Chr1B1R_Z8425B	100	20	1	300071299	300071318
gBilby	Chr1B1R_Z8425B	100	20	1	300105677	300105696
gBilby	Chr1B1R_Z8425B	100	20	1	300113246	300113265
gBilby	Chr1B1R_Z8425B	100	20	1	300120673	300120654
gBilby	Chr1B1R_Z8425B	100	20	1	300128289	300128270
gBilby	Chr1B1R_Z8425B	100	20	1	300227347	300227328
gBilby	Chr1B1R_Z8425B	100	20	1	300243443	300243424
gBilby	Chr1B1R_Z8425B	100	20	1	300267514	300267533
gBilby	Chr1B1R_Z8425B	100	20	1	300275083	300275102
gBilby	Chr1B1R_Z8425B	100	20	1	300280537	300280518
gBilby	Chr1B1R_Z8425B	100	20	1	300286556	300286537
gBilby	Chr1B1R_Z8425B	100	20	1	300333127	300333108
gBilby	Chr1B1R_Z8425B	100	20	1	300340740	300340721
gBilby	Chr1B1R_Z8425B	100	20	1	300344484	300344503
gBilby	Chr1B1R_Z8425B	100	20	1	300362625	300362644
gBilby	Chr1B1R_Z8425B	100	20	1	300392725	300392706
gBilby	Chr1B1R_Z8425B	100	20	1	300399768	300399749
gBilby	Chr1B1R_Z8425B	100	20	1	300405846	300405827
gBilby	Chr1B1R_Z8425B	100	20	1	300407421	300407402
gBilby	Chr1B1R_Z8425B	100	20	1	300431432	300431451
gBilby	Chr1B1R_Z8425B	100	20	1	300437498	300437517
gBilby	Chr1B1R_Z8425B	100	20	1	300438776	300438757
gBilby	Chr1B1R_Z8425B	100	20	1	300444778	300444759
gBilby	Chr1B1R_Z8425B	100	20	1	300477566	300477585
gBilby	Chr1B1R_Z8425B	100	20	1	300491815	300491834
gBilby	Chr1B1R_Z8425B	100	20	1	300500948	300500967
gBilby	Chr1B1R_Z8425B	100	20	1	300537290	300537309
gBilby	Chr1B1R_Z8425B	100	20	1	300562574	300562593
gBilby	Chr1B1R_Z8425B	100	20	1	300570157	300570176
gBilby	Chr1B1R_Z8425B	100	20	1	300584785	300584766
gBilby	Chr1B1R_Z8425B	100	20	1	300592397	300592378
gBilby	Chr1B1R_Z8425B	100	20	1	300607912	300607931
gBilby	Chr1B1R_Z8425B	100	20	1	300612187	300612206
gBilby	Chr1B1R_Z8425B	100	20	1	300619744	300619763
gBilby	Chr1B1R_Z8425B	100	20	1	300624071	300624090
gBilby	Chr1B1R_Z8425B	100	20	1	300630464	300630445
gBilby	Chr1B1R_Z8425B	100	20	1	300638071	300638052
gBilby	Chr1B1R_Z8425B	100	20	1	300695442	300695423
gBilby	Chr1B1R_Z8425B	100	20	1	300703049	300703030
gBilby	Chr1B1R_Z8425B	100	20	1	300724403	300724422
gBilby	Chr1B1R_Z8425B	100	20	1	300743207	300743226
gBilby	Chr1B1R_Z8425B	100	20	1	300833855	300833874
gBilby	Chr1B1R_Z8425B	100	20	1	300841449	300841468
gBilby	Chr1B1R_Z8425B	100	20	1	300860395	300860414
gBilby	Chr1B1R_Z8425B	100	20	1	300870863	300870882
gBilby	Chr1B1R_Z8425B	100	20	1	300927747	300927766
gBilby	Chr1B1R_Z8425B	100	20	1	300942251	300942270
gBilby	Chr1B1R_Z8425B	100	20	1	300945000	300944981
gBilby	Chr1B1R_Z8425B	100	20	1	300952590	300952571
gBilby	Chr1B1R_Z8425B	100	20	1	300989873	300989854
gBilby	Chr1B1R_Z8425B	100	20	1	301011151	301011132
gBilby	Chr1B1R_Z8425B	100	20	1	301013741	301013760
gBilby	Chr1B1R_Z8425B	100	20	1	301021353	301021372
gBilby	Chr1B1R_Z8425B	100	20	1	301027366	301027347
gBilby	Chr1B1R_Z8425B	100	20	1	301047439	301047420
gBilby	Chr1B1R_Z8425B	100	20	1	301053503	301053484
gBilby	Chr1B1R_Z8425B	100	20	1	301060844	301060863
gBilby	Chr1B1R_Z8425B	100	20	1	301066868	301066887
gBilby	Chr1B1R_Z8425B	100	20	1	301070068	301070087
gBilby	Chr1B1R_Z8425B	100	20	1	301099921	301099902
gBilby	Chr1B1R_Z8425B	100	20	1	301107510	301107491
gBilby	Chr1B1R_Z8425B	100	20	1	301117281	301117300
gBilby	Chr1B1R_Z8425B	100	20	1	301161831	301161812
gBilby	Chr1B1R_Z8425B	100	20	1	301167896	301167877
gBilby	Chr1B1R_Z8425B	100	20	1	301291634	301291615
gBilby	Chr1B1R_Z8425B	100	20	1	301299226	301299207
gBilby	Chr1B1R_Z8425B	100	20	1	301417649	301417630
gBilby	Chr1B1R_Z8425B	100	20	1	301423717	301423698
gBilby	Chr1B1R_Z8425B	100	20	1	301454398	301454417
gBilby	Chr1B1R_Z8425B	100	20	1	301470018	301470037
gBilby	Chr1B1R_Z8425B	100	20	1	301507799	301507818
gBilby	Chr1B1R_Z8425B	100	20	1	301515415	301515434
gBilby	Chr1B1R_Z8425B	100	20	1	301554961	301554942
gBilby	Chr1B1R_Z8425B	100	20	1	301562559	301562540
gBilby	Chr1B1R_Z8425B	100	20	1	301579823	301579842
gBilby	Chr1B1R_Z8425B	100	20	1	301585841	301585860
gBilby	Chr1B1R_Z8425B	100	20	1	301623400	301623419
gBilby	Chr1B1R_Z8425B	100	20	1	301637915	301637934
gBilby	Chr1B1R_Z8425B	100	20	1	301658691	301658710
gBilby	Chr1B1R_Z8425B	100	20	1	301666287	301666306
gBilby	Chr1B1R_Z8425B	100	20	1	301739043	301739024
gBilby	Chr1B1R_Z8425B	100	20	1	301746587	301746568
gBilby	Chr1B1R_Z8425B	100	20	1	301791683	301791702
gBilby	Chr1B1R_Z8425B	100	20	1	301799286	301799305
gBilby	Chr1B1R_Z8425B	100	20	1	301829777	301829758
gBilby	Chr1B1R_Z8425B	100	20	1	301835845	301835826
gBilby	Chr1B1R_Z8425B	100	20	1	301873921	301873902
gBilby	Chr1B1R_Z8425B	100	20	1	301879947	301879928
gBilby	Chr1B1R_Z8425B	100	20	1	301894412	301894431
gBilby	Chr1B1R_Z8425B	100	20	1	301901981	301902000
gBilby	Chr1B1R_Z8425B	100	20	1	301908589	301908570
gBilby	Chr1B1R_Z8425B	100	20	1	301924018	301923999
gBilby	Chr1B1R_Z8425B	100	20	1	301928936	301928917
gBilby	Chr1B1R_Z8425B	100	20	1	301936548	301936529
gBilby	Chr1B1R_Z8425B	100	20	1	301952937	301952918
gBilby	Chr1B1R_Z8425B	100	20	1	301977143	301977124
gBilby	Chr1B1R_Z8425B	100	20	1	302042316	302042297
gBilby	Chr1B1R_Z8425B	100	20	1	302044609	302044590
gBilby	Chr1B1R_Z8425B	100	20	1	302050610	302050591
gBilby	Chr1B1R_Z8425B	100	20	1	302065777	302065758
gBilby	Chr1B1R_Z8425B	100	20	1	302072298	302072279
gBilby	Chr1B1R_Z8425B	100	20	1	302078030	302078011
gBilby	Chr1B1R_Z8425B	100	20	1	302158686	302158667
gBilby	Chr1B1R_Z8425B	100	20	1	302165888	302165907
gBilby	Chr1B1R_Z8425B	100	20	1	302173510	302173529
gBilby	Chr1B1R_Z8425B	100	20	1	302197739	302197720
gBilby	Chr1B1R_Z8425B	100	20	1	302239328	302239309
gBilby	Chr1B1R_Z8425B	100	20	1	302246964	302246945
gBilby	Chr1B1R_Z8425B	100	20	1	302257225	302257206
gBilby	Chr1B1R_Z8425B	100	20	1	302279004	302278985
gBilby	Chr1B1R_Z8425B	100	20	1	302318004	302318023
gBilby	Chr1B1R_Z8425B	100	20	1	302325628	302325647
gBilby	Chr1B1R_Z8425B	100	20	1	302334918	302334899
gBilby	Chr1B1R_Z8425B	100	20	1	302342467	302342448
gBilby	Chr1B1R_Z8425B	100	20	1	302360469	302360488
gBilby	Chr1B1R_Z8425B	100	20	1	302368037	302368056
gBilby	Chr1B1R_Z8425B	100	20	1	302416764	302416783
gBilby	Chr1B1R_Z8425B	100	20	1	302424395	302424414
gBilby	Chr1B1R_Z8425B	100	20	1	302494773	302494754
gBilby	Chr1B1R_Z8425B	100	20	1	302502386	302502367
gBilby	Chr1B1R_Z8425B	100	20	1	302508426	302508445
gBilby	Chr1B1R_Z8425B	100	20	1	302516017	302516036
gBilby	Chr1B1R_Z8425B	100	20	1	302516384	302516403
gBilby	Chr1B1R_Z8425B	100	20	1	302523979	302523998
gBilby	Chr1B1R_Z8425B	100	20	1	302539946	302539965
gBilby	Chr1B1R_Z8425B	100	20	1	302541754	302541773
gBilby	Chr1B1R_Z8425B	100	20	1	302549365	302549384
gBilby	Chr1B1R_Z8425B	100	20	1	302554642	302554661
gBilby	Chr1B1R_Z8425B	100	20	1	302562259	302562278
gBilby	Chr1B1R_Z8425B	100	20	1	302564801	302564820
gBilby	Chr1B1R_Z8425B	100	20	1	302567402	302567421
gBilby	Chr1B1R_Z8425B	100	20	1	302582867	302582886
gBilby	Chr1B1R_Z8425B	100	20	1	302643059	302643040
gBilby	Chr1B1R_Z8425B	100	20	1	302647393	302647374
gBilby	Chr1B1R_Z8425B	100	20	1	302653419	302653400
gBilby	Chr1B1R_Z8425B	100	20	1	302657693	302657674
gBilby	Chr1B1R_Z8425B	100	20	1	302669019	302669000
gBilby	Chr1B1R_Z8425B	100	20	1	302683256	302683237
gBilby	Chr1B1R_Z8425B	100	20	1	302697809	302697790
gBilby	Chr1B1R_Z8425B	100	20	1	302707944	302707925
gBilby	Chr1B1R_Z8425B	100	20	1	302726976	302726995
gBilby	Chr1B1R_Z8425B	100	20	1	302732997	302733016
gBilby	Chr1B1R_Z8425B	100	20	1	302737905	302737886
gBilby	Chr1B1R_Z8425B	100	20	1	302744445	302744426
gBilby	Chr1B1R_Z8425B	100	20	1	302766137	302766156
gBilby	Chr1B1R_Z8425B	100	20	1	302782001	302782020
gBilby	Chr1B1R_Z8425B	100	20	1	302783443	302783424
gBilby	Chr1B1R_Z8425B	100	20	1	302791056	302791037
gBilby	Chr1B1R_Z8425B	100	20	1	302798782	302798763
gBilby	Chr1B1R_Z8425B	100	20	1	302806398	302806379
gBilby	Chr1B1R_Z8425B	100	20	1	302821488	302821469
gBilby	Chr1B1R_Z8425B	100	20	1	302829102	302829083
gBilby	Chr1B1R_Z8425B	100	20	1	302834342	302834323
gBilby	Chr1B1R_Z8425B	100	20	1	302848652	302848633
gBilby	Chr1B1R_Z8425B	100	20	1	302882821	302882802
gBilby	Chr1B1R_Z8425B	100	20	1	302890404	302890385
gBilby	Chr1B1R_Z8425B	100	20	1	302978110	302978129
gBilby	Chr1B1R_Z8425B	100	20	1	302985695	302985714
gBilby	Chr1B1R_Z8425B	100	20	1	303009990	303010009
gBilby	Chr1B1R_Z8425B	100	20	1	303017559	303017578
gBilby	Chr1B1R_Z8425B	100	20	1	303067606	303067587
gBilby	Chr1B1R_Z8425B	100	20	1	303073674	303073655
gBilby	Chr1B1R_Z8425B	100	20	1	303076246	303076265
gBilby	Chr1B1R_Z8425B	100	20	1	303083835	303083854
gBilby	Chr1B1R_Z8425B	100	20	1	303116607	303116588
gBilby	Chr1B1R_Z8425B	100	20	1	303131241	303131222
gBilby	Chr1B1R_Z8425B	100	20	1	303133052	303133033
gBilby	Chr1B1R_Z8425B	100	20	1	303149161	303149142
gBilby	Chr1B1R_Z8425B	100	20	1	303187832	303187851
gBilby	Chr1B1R_Z8425B	100	20	1	303195448	303195467
gBilby	Chr1B1R_Z8425B	100	20	1	303215765	303215784
gBilby	Chr1B1R_Z8425B	100	20	1	303221814	303221833
gBilby	Chr1B1R_Z8425B	100	20	1	303244601	303244582
gBilby	Chr1B1R_Z8425B	100	20	1	303250650	303250631
gBilby	Chr1B1R_Z8425B	100	20	1	303283179	303283198
gBilby	Chr1B1R_Z8425B	100	20	1	303289245	303289264
gBilby	Chr1B1R_Z8425B	100	20	1	303294290	303294309
gBilby	Chr1B1R_Z8425B	100	20	1	303301859	303301878
gBilby	Chr1B1R_Z8425B	100	20	1	303347212	303347193
gBilby	Chr1B1R_Z8425B	100	20	1	303353255	303353236
gBilby	Chr1B1R_Z8425B	100	20	1	303395645	303395626
gBilby	Chr1B1R_Z8425B	100	20	1	303403260	303403241
gBilby	Chr1B1R_Z8425B	100	20	1	303429820	303429839
gBilby	Chr1B1R_Z8425B	100	20	1	303439264	303439283
gBilby	Chr1B1R_Z8425B	100	20	1	303446880	303446899
gBilby	Chr1B1R_Z8425B	100	20	1	303452770	303452789
gBilby	Chr1B1R_Z8425B	100	20	1	303460383	303460402
gBilby	Chr1B1R_Z8425B	100	20	1	303462242	303462261
gBilby	Chr1B1R_Z8425B	100	20	1	303491883	303491902
gBilby	Chr1B1R_Z8425B	100	20	1	303499452	303499471
gBilby	Chr1B1R_Z8425B	100	20	1	303531307	303531288
gBilby	Chr1B1R_Z8425B	100	20	1	303538924	303538905
gBilby	Chr1B1R_Z8425B	100	20	1	303591871	303591852
gBilby	Chr1B1R_Z8425B	100	20	1	303606427	303606408
gBilby	Chr1B1R_Z8425B	100	20	1	303633823	303633842
gBilby	Chr1B1R_Z8425B	100	20	1	303641435	303641454
gBilby	Chr1B1R_Z8425B	100	20	1	303656096	303656077
gBilby	Chr1B1R_Z8425B	100	20	1	303663664	303663645
gBilby	Chr1B1R_Z8425B	100	20	1	303672328	303672309
gBilby	Chr1B1R_Z8425B	100	20	1	303679905	303679886
gBilby	Chr1B1R_Z8425B	100	20	1	303699647	303699666
gBilby	Chr1B1R_Z8425B	100	20	1	303707249	303707268
gBilby	Chr1B1R_Z8425B	100	20	1	303720911	303720892
gBilby	Chr1B1R_Z8425B	100	20	1	303728537	303728518
gBilby	Chr1B1R_Z8425B	100	20	1	303776845	303776864
gBilby	Chr1B1R_Z8425B	100	20	1	303792539	303792558
gBilby	Chr1B1R_Z8425B	100	20	1	303795190	303795171
gBilby	Chr1B1R_Z8425B	100	20	1	303818398	303818379
gBilby	Chr1B1R_Z8425B	100	20	1	303835626	303835607
gBilby	Chr1B1R_Z8425B	100	20	1	303837516	303837497
gBilby	Chr1B1R_Z8425B	100	20	1	303845130	303845111
gBilby	Chr1B1R_Z8425B	100	20	1	303851863	303851844
gBilby	Chr1B1R_Z8425B	100	20	1	303864999	303865018
gBilby	Chr1B1R_Z8425B	100	20	1	303872615	303872634
gBilby	Chr1B1R_Z8425B	100	20	1	303909592	303909611
gBilby	Chr1B1R_Z8425B	100	20	1	303926025	303926044
gBilby	Chr1B1R_Z8425B	100	20	1	303998863	303998844
gBilby	Chr1B1R_Z8425B	100	20	1	304006470	304006451
gBilby	Chr1B1R_Z8425B	100	20	1	304034753	304034734
gBilby	Chr1B1R_Z8425B	100	20	1	304042322	304042303
gBilby	Chr1B1R_Z8425B	100	20	1	304047040	304047059
gBilby	Chr1B1R_Z8425B	100	20	1	304054662	304054681
gBilby	Chr1B1R_Z8425B	100	20	1	304074956	304074937
gBilby	Chr1B1R_Z8425B	100	20	1	304076550	304076569
gBilby	Chr1B1R_Z8425B	100	20	1	304090051	304090070
gBilby	Chr1B1R_Z8425B	100	20	1	304096190	304096171
gBilby	Chr1B1R_Z8425B	100	20	1	304112208	304112189
gBilby	Chr1B1R_Z8425B	100	20	1	304114057	304114038
gBilby	Chr1B1R_Z8425B	100	20	1	304130224	304130243
gBilby	Chr1B1R_Z8425B	100	20	1	304167621	304167602
gBilby	Chr1B1R_Z8425B	100	20	1	304173689	304173670
gBilby	Chr1B1R_Z8425B	100	20	1	304187215	304187196
gBilby	Chr1B1R_Z8425B	100	20	1	304194821	304194802
gBilby	Chr1B1R_Z8425B	100	20	1	304197558	304197577
gBilby	Chr1B1R_Z8425B	100	20	1	304242690	304242671
gBilby	Chr1B1R_Z8425B	100	20	1	304248758	304248739
gBilby	Chr1B1R_Z8425B	100	20	1	304274814	304274795
gBilby	Chr1B1R_Z8425B	100	20	1	304280882	304280863
gBilby	Chr1B1R_Z8425B	100	20	1	304319382	304319401
gBilby	Chr1B1R_Z8425B	100	20	1	304324482	304324501
gBilby	Chr1B1R_Z8425B	100	20	1	304332094	304332113
gBilby	Chr1B1R_Z8425B	100	20	1	304335636	304335655
gBilby	Chr1B1R_Z8425B	100	20	1	304400073	304400092
gBilby	Chr1B1R_Z8425B	100	20	1	304403964	304403983
gBilby	Chr1B1R_Z8425B	100	20	1	304411535	304411554
gBilby	Chr1B1R_Z8425B	100	20	1	304432538	304432557
gBilby	Chr1B1R_Z8425B	100	20	1	304537468	304537449
gBilby	Chr1B1R_Z8425B	100	20	1	304562253	304562234
gBilby	Chr1B1R_Z8425B	100	20	1	304592196	304592215
gBilby	Chr1B1R_Z8425B	100	20	1	304608306	304608325
gBilby	Chr1B1R_Z8425B	100	20	1	304638336	304638355
gBilby	Chr1B1R_Z8425B	100	20	1	304645930	304645949
gBilby	Chr1B1R_Z8425B	100	20	1	304679651	304679632
gBilby	Chr1B1R_Z8425B	100	20	1	304692949	304692930
gBilby	Chr1B1R_Z8425B	100	20	1	304695084	304695065
gBilby	Chr1B1R_Z8425B	100	20	1	304702701	304702682
gBilby	Chr1B1R_Z8425B	100	20	1	304802749	304802768
gBilby	Chr1B1R_Z8425B	100	20	1	304822691	304822710
gBilby	Chr1B1R_Z8425B	100	20	1	304824731	304824750
gBilby	Chr1B1R_Z8425B	100	20	1	304830775	304830794
gBilby	Chr1B1R_Z8425B	100	20	1	304950555	304950574
gBilby	Chr1B1R_Z8425B	100	20	1	304958145	304958164
gBilby	Chr1B1R_Z8425B	100	20	1	304999661	304999642
gBilby	Chr1B1R_Z8425B	100	20	1	305023293	305023312
gBilby	Chr1B1R_Z8425B	100	20	1	305029342	305029361
gBilby	Chr1B1R_Z8425B	100	20	1	305041771	305041790
gBilby	Chr1B1R_Z8425B	100	20	1	305047847	305047866
gBilby	Chr1B1R_Z8425B	100	20	1	305087247	305087266
gBilby	Chr1B1R_Z8425B	100	20	1	305093288	305093307
gBilby	Chr1B1R_Z8425B	100	20	1	305145331	305145350
gBilby	Chr1B1R_Z8425B	100	20	1	305152931	305152950
gpSc200	Chr1B1R_Z8425B	100	1	20	258	239
gpSc200	Chr1B1R_Z8425B	100	1	20	638	619
gpSc200	Chr1B1R_Z8425B	100	1	20	1018	999
gpSc200	Chr1B1R_Z8425B	100	1	20	1398	1379
gpSc200	Chr1B1R_Z8425B	100	1	20	1778	1759
gpSc200	Chr1B1R_Z8425B	100	1	20	2158	2139
gpSc200	Chr1B1R_Z8425B	100	1	20	2538	2519
gpSc200	Chr1B1R_Z8425B	100	1	20	2917	2898
gpSc200	Chr1B1R_Z8425B	100	1	20	3297	3278
gpSc200	Chr1B1R_Z8425B	100	1	20	4057	4038
gpSc200	Chr1B1R_Z8425B	100	1	20	4437	4418
gpSc200	Chr1B1R_Z8425B	100	1	20	4817	4798
gpSc200	Chr1B1R_Z8425B	100	1	20	5197	5178
gpSc200	Chr1B1R_Z8425B	100	1	20	5577	5558
gpSc200	Chr1B1R_Z8425B	100	1	20	5957	5938
gpSc200	Chr1B1R_Z8425B	100	1	20	6337	6318
gpSc200	Chr1B1R_Z8425B	100	1	20	6717	6698
gpSc200	Chr1B1R_Z8425B	100	1	20	7097	7078
gpSc200	Chr1B1R_Z8425B	100	1	20	7477	7458
gpSc200	Chr1B1R_Z8425B	100	1	20	7857	7838
gpSc200	Chr1B1R_Z8425B	100	1	20	8237	8218
gpSc200	Chr1B1R_Z8425B	100	1	20	8617	8598
gpSc200	Chr1B1R_Z8425B	100	1	20	9377	9358
gpSc200	Chr1B1R_Z8425B	100	1	20	9757	9738
gpSc200	Chr1B1R_Z8425B	100	1	20	10137	10118
gpSc200	Chr1B1R_Z8425B	100	1	20	10517	10498
gpSc200	Chr1B1R_Z8425B	100	1	20	10897	10878
gpSc200	Chr1B1R_Z8425B	100	1	20	11277	11258
gpSc200	Chr1B1R_Z8425B	100	1	20	11657	11638
gpSc200	Chr1B1R_Z8425B	100	1	20	12037	12018
gpSc200	Chr1B1R_Z8425B	100	1	20	12417	12398
gpSc200	Chr1B1R_Z8425B	100	1	20	12795	12776
gpSc200	Chr1B1R_Z8425B	100	1	20	13175	13156
gpSc200	Chr1B1R_Z8425B	100	1	20	13555	13536
gpSc200	Chr1B1R_Z8425B	100	1	20	14315	14296
gpSc200	Chr1B1R_Z8425B	100	1	20	14695	14676
gpSc200	Chr1B1R_Z8425B	100	1	20	15075	15056
gpSc200	Chr1B1R_Z8425B	100	1	20	15455	15436
gpSc200	Chr1B1R_Z8425B	100	1	20	15835	15816
gpSc200	Chr1B1R_Z8425B	100	1	20	16215	16196
gpSc200	Chr1B1R_Z8425B	100	1	20	16595	16576
gpSc200	Chr1B1R_Z8425B	100	1	20	17355	17336
gpSc200	Chr1B1R_Z8425B	100	1	20	17735	17716
gpSc200	Chr1B1R_Z8425B	100	1	20	18115	18096
gpSc200	Chr1B1R_Z8425B	100	1	20	18495	18476
gpSc200	Chr1B1R_Z8425B	100	1	20	18875	18856
gpSc200	Chr1B1R_Z8425B	100	1	20	19255	19236
gpSc200	Chr1B1R_Z8425B	100	1	20	19635	19616
gpSc200	Chr1B1R_Z8425B	100	1	20	20015	19996
gpSc200	Chr1B1R_Z8425B	100	1	20	20395	20376
gpSc200	Chr1B1R_Z8425B	100	1	20	21155	21136
gpSc200	Chr1B1R_Z8425B	100	1	20	21535	21516
gpSc200	Chr1B1R_Z8425B	100	1	20	21915	21896
gpSc200	Chr1B1R_Z8425B	100	1	20	22295	22276
gpSc200	Chr1B1R_Z8425B	100	1	20	22675	22656
gpSc200	Chr1B1R_Z8425B	100	1	20	23055	23036
gpSc200	Chr1B1R_Z8425B	100	1	20	23435	23416
gpSc200	Chr1B1R_Z8425B	100	1	20	23815	23796
gpSc200	Chr1B1R_Z8425B	100	1	20	24195	24176
gpSc200	Chr1B1R_Z8425B	100	1	20	24575	24556
gpSc200	Chr1B1R_Z8425B	100	1	20	24955	24936
gpSc200	Chr1B1R_Z8425B	100	1	20	25335	25316
gpSc200	Chr1B1R_Z8425B	100	1	20	25715	25696
gpSc200	Chr1B1R_Z8425B	100	1	20	26095	26076
gpSc200	Chr1B1R_Z8425B	100	1	20	26475	26456
gpSc200	Chr1B1R_Z8425B	100	1	20	27235	27216
gpSc200	Chr1B1R_Z8425B	100	1	20	27615	27596
gpSc200	Chr1B1R_Z8425B	100	1	20	27995	27976
gpSc200	Chr1B1R_Z8425B	100	1	20	28375	28356
gpSc200	Chr1B1R_Z8425B	100	1	20	28755	28736
gpSc200	Chr1B1R_Z8425B	100	1	20	29135	29116
gpSc200	Chr1B1R_Z8425B	100	1	20	29515	29496
gpSc200	Chr1B1R_Z8425B	100	1	20	29895	29876
gpSc200	Chr1B1R_Z8425B	100	1	20	30275	30256
gpSc200	Chr1B1R_Z8425B	100	1	20	30655	30636
gpSc200	Chr1B1R_Z8425B	100	1	20	31035	31016
gpSc200	Chr1B1R_Z8425B	100	1	20	31415	31396
gpSc200	Chr1B1R_Z8425B	100	1	20	31795	31776
gpSc200	Chr1B1R_Z8425B	100	1	20	32175	32156
gpSc200	Chr1B1R_Z8425B	100	1	20	32555	32536
gpSc200	Chr1B1R_Z8425B	100	1	20	32935	32916
gpSc200	Chr1B1R_Z8425B	100	1	20	33315	33296
gpSc200	Chr1B1R_Z8425B	100	1	20	33695	33676
gpSc200	Chr1B1R_Z8425B	100	1	20	34075	34056
gpSc200	Chr1B1R_Z8425B	100	1	20	34835	34816
gpSc200	Chr1B1R_Z8425B	100	1	20	35215	35196
gpSc200	Chr1B1R_Z8425B	100	1	20	35595	35576
gpSc200	Chr1B1R_Z8425B	100	1	20	35975	35956
gpSc200	Chr1B1R_Z8425B	100	1	20	36735	36716
gpSc200	Chr1B1R_Z8425B	100	1	20	38257	38238
gpSc200	Chr1B1R_Z8425B	100	1	20	38637	38618
gpSc200	Chr1B1R_Z8425B	100	1	20	39777	39758
gpSc200	Chr1B1R_Z8425B	100	1	20	40158	40139
gpSc200	Chr1B1R_Z8425B	100	1	20	40538	40519
gpSc200	Chr1B1R_Z8425B	100	1	20	40918	40899
gpSc200	Chr1B1R_Z8425B	100	1	20	41298	41279
gpSc200	Chr1B1R_Z8425B	100	1	20	41678	41659
gpSc200	Chr1B1R_Z8425B	100	1	20	42058	42039
gpSc200	Chr1B1R_Z8425B	100	1	20	42438	42419
gpSc200	Chr1B1R_Z8425B	100	1	20	42818	42799
gpSc200	Chr1B1R_Z8425B	100	1	20	43198	43179
gpSc200	Chr1B1R_Z8425B	100	1	20	43578	43559
gpSc200	Chr1B1R_Z8425B	100	1	20	43958	43939
gpSc200	Chr1B1R_Z8425B	100	1	20	44338	44319
gpSc200	Chr1B1R_Z8425B	100	1	20	45478	45459
gpSc200	Chr1B1R_Z8425B	100	1	20	45858	45839
gpSc200	Chr1B1R_Z8425B	100	1	20	46238	46219
gpSc200	Chr1B1R_Z8425B	100	1	20	46618	46599
gpSc200	Chr1B1R_Z8425B	100	1	20	46998	46979
gpSc200	Chr1B1R_Z8425B	100	1	20	47378	47359
gpSc200	Chr1B1R_Z8425B	100	1	20	48138	48119
gpSc200	Chr1B1R_Z8425B	100	1	20	48518	48499
gpSc200	Chr1B1R_Z8425B	100	1	20	48898	48879
gpSc200	Chr1B1R_Z8425B	100	1	20	49278	49259
gpSc200	Chr1B1R_Z8425B	100	1	20	49658	49639
gpSc200	Chr1B1R_Z8425B	100	1	20	50418	50399
gpSc200	Chr1B1R_Z8425B	100	1	20	50798	50779
gpSc200	Chr1B1R_Z8425B	100	1	20	51558	51539
gpSc200	Chr1B1R_Z8425B	100	1	20	51938	51919
gpSc200	Chr1B1R_Z8425B	100	1	20	52318	52299
gpSc200	Chr1B1R_Z8425B	100	1	20	53078	53059
gpSc200	Chr1B1R_Z8425B	100	1	20	53458	53439
gpSc200	Chr1B1R_Z8425B	100	1	20	53838	53819
gpSc200	Chr1B1R_Z8425B	100	1	20	54218	54199
gpSc200	Chr1B1R_Z8425B	100	1	20	54597	54578
gpSc200	Chr1B1R_Z8425B	100	1	20	54977	54958
gpSc200	Chr1B1R_Z8425B	100	1	20	55357	55338
gpSc200	Chr1B1R_Z8425B	100	1	20	55737	55718
gpSc200	Chr1B1R_Z8425B	100	1	20	56117	56098
gpSc200	Chr1B1R_Z8425B	100	1	20	56497	56478
gpSc200	Chr1B1R_Z8425B	100	1	20	56877	56858
gpSc200	Chr1B1R_Z8425B	100	1	20	57257	57238
gpSc200	Chr1B1R_Z8425B	100	1	20	57637	57618
gpSc200	Chr1B1R_Z8425B	100	1	20	58017	57998
gpSc200	Chr1B1R_Z8425B	100	1	20	58397	58378
gpSc200	Chr1B1R_Z8425B	100	1	20	58777	58758
gpSc200	Chr1B1R_Z8425B	100	1	20	59157	59138
gpSc200	Chr1B1R_Z8425B	100	1	20	59537	59518
gpSc200	Chr1B1R_Z8425B	100	1	20	59917	59898
gpSc200	Chr1B1R_Z8425B	100	1	20	60297	60278
gpSc200	Chr1B1R_Z8425B	100	1	20	60677	60658
gpSc200	Chr1B1R_Z8425B	100	1	20	61057	61038
gpSc200	Chr1B1R_Z8425B	100	1	20	61437	61418
gpSc200	Chr1B1R_Z8425B	100	1	20	61817	61798
gpSc200	Chr1B1R_Z8425B	100	1	20	62577	62558
gpSc200	Chr1B1R_Z8425B	100	1	20	63337	63318
gpSc200	Chr1B1R_Z8425B	100	1	20	64097	64078
gpSc200	Chr1B1R_Z8425B	100	1	20	64477	64458
gpSc200	Chr1B1R_Z8425B	100	1	20	64857	64838
gpSc200	Chr1B1R_Z8425B	100	1	20	65237	65218
gpSc200	Chr1B1R_Z8425B	100	1	20	65997	65978
gpSc200	Chr1B1R_Z8425B	100	1	20	66757	66738
gpSc200	Chr1B1R_Z8425B	100	1	20	67517	67498
gpSc200	Chr1B1R_Z8425B	100	1	20	68277	68258
gpSc200	Chr1B1R_Z8425B	100	1	20	68657	68638
gpSc200	Chr1B1R_Z8425B	100	1	20	69037	69018
gpSc200	Chr1B1R_Z8425B	100	1	20	69417	69398
gpSc200	Chr1B1R_Z8425B	100	1	20	69797	69778
gpSc200	Chr1B1R_Z8425B	100	1	20	70177	70158
gpSc200	Chr1B1R_Z8425B	100	1	20	70557	70538
gpSc200	Chr1B1R_Z8425B	100	1	20	70937	70918
gpSc200	Chr1B1R_Z8425B	100	1	20	71317	71298
gpSc200	Chr1B1R_Z8425B	100	1	20	71696	71677
gpSc200	Chr1B1R_Z8425B	100	1	20	72076	72057
gpSc200	Chr1B1R_Z8425B	100	1	20	72456	72437
gpSc200	Chr1B1R_Z8425B	100	1	20	72836	72817
gpSc200	Chr1B1R_Z8425B	100	1	20	73215	73196
gpSc200	Chr1B1R_Z8425B	100	1	20	73595	73576
gpSc200	Chr1B1R_Z8425B	100	1	20	73975	73956
gpSc200	Chr1B1R_Z8425B	100	1	20	74355	74336
gpSc200	Chr1B1R_Z8425B	100	1	20	74735	74716
gpSc200	Chr1B1R_Z8425B	100	1	20	75115	75096
gpSc200	Chr1B1R_Z8425B	100	1	20	75495	75476
gpSc200	Chr1B1R_Z8425B	100	1	20	75875	75856
gpSc200	Chr1B1R_Z8425B	100	1	20	76255	76236
gpSc200	Chr1B1R_Z8425B	100	1	20	76635	76616
gpSc200	Chr1B1R_Z8425B	100	1	20	77015	76996
gpSc200	Chr1B1R_Z8425B	100	1	20	77395	77376
gpSc200	Chr1B1R_Z8425B	100	1	20	77775	77756
gpSc200	Chr1B1R_Z8425B	100	1	20	78155	78136
gpSc200	Chr1B1R_Z8425B	100	1	20	78535	78516
gpSc200	Chr1B1R_Z8425B	100	1	20	78915	78896
gpSc200	Chr1B1R_Z8425B	100	1	20	79295	79276
gpSc200	Chr1B1R_Z8425B	100	1	20	79675	79656
gpSc200	Chr1B1R_Z8425B	100	1	20	80055	80036
gpSc200	Chr1B1R_Z8425B	100	1	20	80435	80416
gpSc200	Chr1B1R_Z8425B	100	1	20	80815	80796
gpSc200	Chr1B1R_Z8425B	100	1	20	81195	81176
gpSc200	Chr1B1R_Z8425B	100	1	20	81575	81556
gpSc200	Chr1B1R_Z8425B	100	1	20	81955	81936
gpSc200	Chr1B1R_Z8425B	100	1	20	82335	82316
gpSc200	Chr1B1R_Z8425B	100	1	20	82715	82696
gpSc200	Chr1B1R_Z8425B	100	1	20	83095	83076
gpSc200	Chr1B1R_Z8425B	100	1	20	83475	83456
gpSc200	Chr1B1R_Z8425B	100	1	20	83855	83836
gpSc200	Chr1B1R_Z8425B	100	1	20	84235	84216
gpSc200	Chr1B1R_Z8425B	100	1	20	84613	84594
gpSc200	Chr1B1R_Z8425B	100	1	20	84993	84974
gpSc200	Chr1B1R_Z8425B	100	1	20	85373	85354
gpSc200	Chr1B1R_Z8425B	100	1	20	85753	85734
gpSc200	Chr1B1R_Z8425B	100	1	20	86131	86112
gpSc200	Chr1B1R_Z8425B	100	1	20	86511	86492
gpSc200	Chr1B1R_Z8425B	100	1	20	86891	86872
gpSc200	Chr1B1R_Z8425B	100	1	20	87271	87252
gpSc200	Chr1B1R_Z8425B	100	1	20	87651	87632
gpSc200	Chr1B1R_Z8425B	100	1	20	88031	88012
gpSc200	Chr1B1R_Z8425B	100	1	20	88411	88392
gpSc200	Chr1B1R_Z8425B	100	1	20	88791	88772
gpSc200	Chr1B1R_Z8425B	100	1	20	89171	89152
gpSc200	Chr1B1R_Z8425B	100	1	20	89551	89532
gpSc200	Chr1B1R_Z8425B	100	1	20	89931	89912
gpSc200	Chr1B1R_Z8425B	100	1	20	90311	90292
gpSc200	Chr1B1R_Z8425B	100	1	20	90691	90672
gpSc200	Chr1B1R_Z8425B	100	1	20	91071	91052
gpSc200	Chr1B1R_Z8425B	100	1	20	91450	91431
gpSc200	Chr1B1R_Z8425B	100	1	20	91830	91811
gpSc200	Chr1B1R_Z8425B	100	1	20	92210	92191
gpSc200	Chr1B1R_Z8425B	100	1	20	92589	92570
gpSc200	Chr1B1R_Z8425B	100	1	20	92969	92950
gpSc200	Chr1B1R_Z8425B	100	1	20	93349	93330
gpSc200	Chr1B1R_Z8425B	100	1	20	93729	93710
gpSc200	Chr1B1R_Z8425B	100	1	20	94489	94470
gpSc200	Chr1B1R_Z8425B	100	1	20	95249	95230
gpSc200	Chr1B1R_Z8425B	100	1	20	96009	95990
gpSc200	Chr1B1R_Z8425B	100	1	20	97149	97130
gpSc200	Chr1B1R_Z8425B	100	1	20	97529	97510
gpSc200	Chr1B1R_Z8425B	100	1	20	98289	98270
gpSc200	Chr1B1R_Z8425B	100	1	20	98669	98650
gpSc200	Chr1B1R_Z8425B	100	1	20	99429	99410
gpSc200	Chr1B1R_Z8425B	100	1	20	100189	100170
gpSc200	Chr1B1R_Z8425B	100	1	20	100949	100930
gpSc200	Chr1B1R_Z8425B	100	1	20	101329	101310
gpSc200	Chr1B1R_Z8425B	100	1	20	102089	102070
gpSc200	Chr1B1R_Z8425B	100	1	20	102849	102830
gpSc200	Chr1B1R_Z8425B	100	1	20	103229	103210
gpSc200	Chr1B1R_Z8425B	100	1	20	104370	104351
gpSc200	Chr1B1R_Z8425B	100	1	20	105130	105111
gpSc200	Chr1B1R_Z8425B	100	1	20	105510	105491
gpSc200	Chr1B1R_Z8425B	100	1	20	105890	105871
gpSc200	Chr1B1R_Z8425B	100	1	20	106270	106251
gpSc200	Chr1B1R_Z8425B	100	1	20	107030	107011
gpSc200	Chr1B1R_Z8425B	100	1	20	107410	107391
gpSc200	Chr1B1R_Z8425B	100	1	20	107790	107771
gpSc200	Chr1B1R_Z8425B	100	1	20	108170	108151
gpSc200	Chr1B1R_Z8425B	100	1	20	108550	108531
gpSc200	Chr1B1R_Z8425B	100	1	20	108930	108911
gpSc200	Chr1B1R_Z8425B	100	1	20	109310	109291
gpSc200	Chr1B1R_Z8425B	100	1	20	110070	110051
gpSc200	Chr1B1R_Z8425B	100	1	20	110830	110811
gpSc200	Chr1B1R_Z8425B	100	1	20	111210	111191
gpSc200	Chr1B1R_Z8425B	100	1	20	111970	111951
gpSc200	Chr1B1R_Z8425B	100	1	20	112350	112331
gpSc200	Chr1B1R_Z8425B	100	1	20	113110	113091
gpSc200	Chr1B1R_Z8425B	100	1	20	113490	113471
gpSc200	Chr1B1R_Z8425B	100	1	20	114250	114231
gpSc200	Chr1B1R_Z8425B	100	1	20	115010	114991
gpSc200	Chr1B1R_Z8425B	100	1	20	115390	115371
gpSc200	Chr1B1R_Z8425B	100	1	20	115770	115751
gpSc200	Chr1B1R_Z8425B	100	1	20	116150	116131
gpSc200	Chr1B1R_Z8425B	100	1	20	116530	116511
gpSc200	Chr1B1R_Z8425B	100	1	20	116910	116891
gpSc200	Chr1B1R_Z8425B	100	1	20	117290	117271
gpSc200	Chr1B1R_Z8425B	100	1	20	117670	117651
gpSc200	Chr1B1R_Z8425B	100	1	20	118050	118031
gpSc200	Chr1B1R_Z8425B	100	1	20	118810	118791
gpSc200	Chr1B1R_Z8425B	100	1	20	119190	119171
gpSc200	Chr1B1R_Z8425B	100	1	20	119950	119931
gpSc200	Chr1B1R_Z8425B	100	1	20	120710	120691
gpSc200	Chr1B1R_Z8425B	100	1	20	121090	121071
gpSc200	Chr1B1R_Z8425B	100	1	20	121470	121451
gpSc200	Chr1B1R_Z8425B	100	1	20	121850	121831
gpSc200	Chr1B1R_Z8425B	100	1	20	122230	122211
gpSc200	Chr1B1R_Z8425B	100	1	20	122610	122591
gpSc200	Chr1B1R_Z8425B	100	1	20	122990	122971
gpSc200	Chr1B1R_Z8425B	100	1	20	123750	123731
gpSc200	Chr1B1R_Z8425B	100	1	20	124130	124111
gpSc200	Chr1B1R_Z8425B	100	1	20	124510	124491
gpSc200	Chr1B1R_Z8425B	100	1	20	124890	124871
gpSc200	Chr1B1R_Z8425B	100	1	20	125270	125251
gpSc200	Chr1B1R_Z8425B	100	1	20	125650	125631
gpSc200	Chr1B1R_Z8425B	100	1	20	126030	126011
gpSc200	Chr1B1R_Z8425B	100	1	20	127170	127151
gpSc200	Chr1B1R_Z8425B	100	1	20	127550	127531
gpSc200	Chr1B1R_Z8425B	100	1	20	127930	127911
gpSc200	Chr1B1R_Z8425B	100	1	20	128310	128291
gpSc200	Chr1B1R_Z8425B	100	1	20	129450	129431
gpSc200	Chr1B1R_Z8425B	100	1	20	129830	129811
gpSc200	Chr1B1R_Z8425B	100	1	20	130210	130191
gpSc200	Chr1B1R_Z8425B	100	1	20	130590	130571
gpSc200	Chr1B1R_Z8425B	100	1	20	131350	131331
gpSc200	Chr1B1R_Z8425B	100	1	20	131730	131711
gpSc200	Chr1B1R_Z8425B	100	1	20	132110	132091
gpSc200	Chr1B1R_Z8425B	100	1	20	132490	132471
gpSc200	Chr1B1R_Z8425B	100	1	20	132870	132851
gpSc200	Chr1B1R_Z8425B	100	1	20	133250	133231
gpSc200	Chr1B1R_Z8425B	100	1	20	133630	133611
gpSc200	Chr1B1R_Z8425B	100	1	20	134010	133991
gpSc200	Chr1B1R_Z8425B	100	1	20	134390	134371
gpSc200	Chr1B1R_Z8425B	100	1	20	134770	134751
gpSc200	Chr1B1R_Z8425B	100	1	20	135150	135131
gpSc200	Chr1B1R_Z8425B	100	1	20	135530	135511
gpSc200	Chr1B1R_Z8425B	100	1	20	135910	135891
gpSc200	Chr1B1R_Z8425B	100	1	20	136291	136272
gpSc200	Chr1B1R_Z8425B	100	1	20	136671	136652
gpSc200	Chr1B1R_Z8425B	100	1	20	137051	137032
gpSc200	Chr1B1R_Z8425B	100	1	20	137431	137412
gpSc200	Chr1B1R_Z8425B	100	1	20	137811	137792
gpSc200	Chr1B1R_Z8425B	100	1	20	138191	138172
gpSc200	Chr1B1R_Z8425B	100	1	20	138571	138552
gpSc200	Chr1B1R_Z8425B	100	1	20	138951	138932
gpSc200	Chr1B1R_Z8425B	100	1	20	139331	139312
gpSc200	Chr1B1R_Z8425B	100	1	20	139711	139692
gpSc200	Chr1B1R_Z8425B	100	1	20	140091	140072
gpSc200	Chr1B1R_Z8425B	100	1	20	140471	140452
gpSc200	Chr1B1R_Z8425B	100	1	20	140851	140832
gpSc200	Chr1B1R_Z8425B	100	1	20	141231	141212
gpSc200	Chr1B1R_Z8425B	100	1	20	141611	141592
gpSc200	Chr1B1R_Z8425B	100	1	20	141991	141972
gpSc200	Chr1B1R_Z8425B	100	1	20	142371	142352
gpSc200	Chr1B1R_Z8425B	100	1	20	143513	143494
gpSc200	Chr1B1R_Z8425B	100	1	20	143893	143874
gpSc200	Chr1B1R_Z8425B	100	1	20	144273	144254
gpSc200	Chr1B1R_Z8425B	100	1	20	144653	144634
gpSc200	Chr1B1R_Z8425B	100	1	20	145033	145014
gpSc200	Chr1B1R_Z8425B	100	1	20	145413	145394
gpSc200	Chr1B1R_Z8425B	100	1	20	145793	145774
gpSc200	Chr1B1R_Z8425B	100	1	20	146173	146154
gpSc200	Chr1B1R_Z8425B	100	1	20	147314	147295
gpSc200	Chr1B1R_Z8425B	100	1	20	147695	147676
gpSc200	Chr1B1R_Z8425B	100	1	20	148075	148056
gpSc200	Chr1B1R_Z8425B	100	1	20	148455	148436
gpSc200	Chr1B1R_Z8425B	100	1	20	148835	148816
gpSc200	Chr1B1R_Z8425B	100	1	20	149215	149196
gpSc200	Chr1B1R_Z8425B	100	1	20	149974	149955
gpSc200	Chr1B1R_Z8425B	100	1	20	150354	150335
gpSc200	Chr1B1R_Z8425B	100	1	20	150734	150715
gpSc200	Chr1B1R_Z8425B	100	1	20	151114	151095
gpSc200	Chr1B1R_Z8425B	100	1	20	151494	151475
gpSc200	Chr1B1R_Z8425B	100	1	20	151874	151855
gpSc200	Chr1B1R_Z8425B	100	1	20	152254	152235
gpSc200	Chr1B1R_Z8425B	100	1	20	152634	152615
gpSc200	Chr1B1R_Z8425B	100	1	20	153014	152995
gpSc200	Chr1B1R_Z8425B	100	1	20	153394	153375
gpSc200	Chr1B1R_Z8425B	100	1	20	154154	154135
gpSc200	Chr1B1R_Z8425B	100	1	20	154534	154515
gpSc200	Chr1B1R_Z8425B	100	1	20	154914	154895
gpSc200	Chr1B1R_Z8425B	100	1	20	155674	155655
gpSc200	Chr1B1R_Z8425B	100	1	20	156434	156415
gpSc200	Chr1B1R_Z8425B	100	1	20	156814	156795
gpSc200	Chr1B1R_Z8425B	100	1	20	157194	157175
gpSc200	Chr1B1R_Z8425B	100	1	20	157574	157555
gpSc200	Chr1B1R_Z8425B	100	1	20	157954	157935
gpSc200	Chr1B1R_Z8425B	100	1	20	158334	158315
gpSc200	Chr1B1R_Z8425B	100	1	20	158714	158695
gpSc200	Chr1B1R_Z8425B	100	1	20	159094	159075
gpSc200	Chr1B1R_Z8425B	100	1	20	159474	159455
gpSc200	Chr1B1R_Z8425B	100	1	20	159854	159835
gpSc200	Chr1B1R_Z8425B	100	1	20	160234	160215
gpSc200	Chr1B1R_Z8425B	100	1	20	160614	160595
gpSc200	Chr1B1R_Z8425B	100	1	20	160994	160975
gpSc200	Chr1B1R_Z8425B	100	1	20	161374	161355
gpSc200	Chr1B1R_Z8425B	100	1	20	161754	161735
gpSc200	Chr1B1R_Z8425B	100	1	20	162134	162115
gpSc200	Chr1B1R_Z8425B	100	1	20	162513	162494
gpSc200	Chr1B1R_Z8425B	100	1	20	162893	162874
gpSc200	Chr1B1R_Z8425B	100	1	20	163273	163254
gpSc200	Chr1B1R_Z8425B	100	1	20	163653	163634
gpSc200	Chr1B1R_Z8425B	100	1	20	164033	164014
gpSc200	Chr1B1R_Z8425B	100	1	20	164412	164393
gpSc200	Chr1B1R_Z8425B	100	1	20	164792	164773
gpSc200	Chr1B1R_Z8425B	100	1	20	165172	165153
gpSc200	Chr1B1R_Z8425B	100	1	20	165552	165533
gpSc200	Chr1B1R_Z8425B	100	1	20	165932	165913
gpSc200	Chr1B1R_Z8425B	100	1	20	166312	166293
gpSc200	Chr1B1R_Z8425B	100	1	20	166692	166673
gpSc200	Chr1B1R_Z8425B	100	1	20	167072	167053
gpSc200	Chr1B1R_Z8425B	100	1	20	167453	167434
gpSc200	Chr1B1R_Z8425B	100	1	20	167833	167814
gpSc200	Chr1B1R_Z8425B	100	1	20	168213	168194
gpSc200	Chr1B1R_Z8425B	100	1	20	168593	168574
gpSc200	Chr1B1R_Z8425B	100	1	20	168973	168954
gpSc200	Chr1B1R_Z8425B	100	1	20	169733	169714
gpSc200	Chr1B1R_Z8425B	100	1	20	170113	170094
gpSc200	Chr1B1R_Z8425B	100	1	20	170493	170474
gpSc200	Chr1B1R_Z8425B	100	1	20	170873	170854
gpSc200	Chr1B1R_Z8425B	100	1	20	171254	171235
gpSc200	Chr1B1R_Z8425B	100	1	20	171634	171615
gpSc200	Chr1B1R_Z8425B	100	1	20	172394	172375
gpSc200	Chr1B1R_Z8425B	100	1	20	172774	172755
gpSc200	Chr1B1R_Z8425B	100	1	20	173154	173135
gpSc200	Chr1B1R_Z8425B	100	1	20	173534	173515
gpSc200	Chr1B1R_Z8425B	100	1	20	173915	173896
gpSc200	Chr1B1R_Z8425B	100	1	20	174295	174276
gpSc200	Chr1B1R_Z8425B	100	1	20	175055	175036
gpSc200	Chr1B1R_Z8425B	100	1	20	175435	175416
gpSc200	Chr1B1R_Z8425B	100	1	20	175815	175796
gpSc200	Chr1B1R_Z8425B	100	1	20	176195	176176
gpSc200	Chr1B1R_Z8425B	100	1	20	176576	176557
gpSc200	Chr1B1R_Z8425B	100	1	20	176956	176937
gpSc200	Chr1B1R_Z8425B	100	1	20	177716	177697
gpSc200	Chr1B1R_Z8425B	100	1	20	178096	178077
gpSc200	Chr1B1R_Z8425B	100	1	20	178476	178457
gpSc200	Chr1B1R_Z8425B	100	1	20	178856	178837
gpSc200	Chr1B1R_Z8425B	100	1	20	179236	179217
gpSc200	Chr1B1R_Z8425B	100	1	20	179616	179597
gpSc200	Chr1B1R_Z8425B	100	1	20	179996	179977
gpSc200	Chr1B1R_Z8425B	100	1	20	180376	180357
gpSc200	Chr1B1R_Z8425B	100	1	20	180756	180737
gpSc200	Chr1B1R_Z8425B	100	1	20	181136	181117
gpSc200	Chr1B1R_Z8425B	100	1	20	181516	181497
gpSc200	Chr1B1R_Z8425B	100	1	20	181896	181877
gpSc200	Chr1B1R_Z8425B	100	1	20	182276	182257
gpSc200	Chr1B1R_Z8425B	100	1	20	182656	182637
gpSc200	Chr1B1R_Z8425B	100	1	20	183036	183017
gpSc200	Chr1B1R_Z8425B	100	1	20	183416	183397
gpSc200	Chr1B1R_Z8425B	100	1	20	183796	183777
gpSc200	Chr1B1R_Z8425B	100	1	20	184556	184537
gpSc200	Chr1B1R_Z8425B	100	1	20	184936	184917
gpSc200	Chr1B1R_Z8425B	100	1	20	185316	185297
gpSc200	Chr1B1R_Z8425B	100	1	20	185696	185677
gpSc200	Chr1B1R_Z8425B	100	1	20	186076	186057
gpSc200	Chr1B1R_Z8425B	100	1	20	186456	186437
gpSc200	Chr1B1R_Z8425B	100	1	20	186836	186817
gpSc200	Chr1B1R_Z8425B	100	1	20	187596	187577
gpSc200	Chr1B1R_Z8425B	100	1	20	187976	187957
gpSc200	Chr1B1R_Z8425B	100	1	20	188356	188337
gpSc200	Chr1B1R_Z8425B	100	1	20	188736	188717
gpSc200	Chr1B1R_Z8425B	100	1	20	189116	189097
gpSc200	Chr1B1R_Z8425B	100	1	20	189496	189477
gpSc200	Chr1B1R_Z8425B	100	1	20	189875	189856
gpSc200	Chr1B1R_Z8425B	100	1	20	190255	190236
gpSc200	Chr1B1R_Z8425B	100	1	20	190634	190615
gpSc200	Chr1B1R_Z8425B	100	1	20	191014	190995
gpSc200	Chr1B1R_Z8425B	100	1	20	191394	191375
gpSc200	Chr1B1R_Z8425B	100	1	20	191774	191755
gpSc200	Chr1B1R_Z8425B	100	1	20	192154	192135
gpSc200	Chr1B1R_Z8425B	100	1	20	192534	192515
gpSc200	Chr1B1R_Z8425B	100	1	20	192914	192895
gpSc200	Chr1B1R_Z8425B	100	1	20	193294	193275
gpSc200	Chr1B1R_Z8425B	100	1	20	193674	193655
gpSc200	Chr1B1R_Z8425B	100	1	20	194054	194035
gpSc200	Chr1B1R_Z8425B	100	1	20	194434	194415
gpSc200	Chr1B1R_Z8425B	100	1	20	194814	194795
gpSc200	Chr1B1R_Z8425B	100	1	20	195194	195175
gpSc200	Chr1B1R_Z8425B	100	1	20	195574	195555
gpSc200	Chr1B1R_Z8425B	100	1	20	195954	195935
gpSc200	Chr1B1R_Z8425B	100	1	20	196334	196315
gpSc200	Chr1B1R_Z8425B	100	1	20	196714	196695
gpSc200	Chr1B1R_Z8425B	100	1	20	197094	197075
gpSc200	Chr1B1R_Z8425B	100	1	20	197474	197455
gpSc200	Chr1B1R_Z8425B	100	1	20	197854	197835
gpSc200	Chr1B1R_Z8425B	100	1	20	198234	198215
gpSc200	Chr1B1R_Z8425B	100	1	20	198614	198595
gpSc200	Chr1B1R_Z8425B	100	1	20	198994	198975
gpSc200	Chr1B1R_Z8425B	100	1	20	199374	199355
gpSc200	Chr1B1R_Z8425B	100	1	20	199754	199735
gpSc200	Chr1B1R_Z8425B	100	1	20	200134	200115
gpSc200	Chr1B1R_Z8425B	100	1	20	200513	200494
gpSc200	Chr1B1R_Z8425B	100	1	20	200893	200874
gpSc200	Chr1B1R_Z8425B	100	1	20	201273	201254
gpSc200	Chr1B1R_Z8425B	100	1	20	201653	201634
gpSc200	Chr1B1R_Z8425B	100	1	20	202033	202014
gpSc200	Chr1B1R_Z8425B	100	1	20	202413	202394
gpSc200	Chr1B1R_Z8425B	100	1	20	202793	202774
gpSc200	Chr1B1R_Z8425B	100	1	20	203173	203154
gpSc200	Chr1B1R_Z8425B	100	1	20	203553	203534
gpSc200	Chr1B1R_Z8425B	100	1	20	203933	203914
gpSc200	Chr1B1R_Z8425B	100	1	20	204313	204294
gpSc200	Chr1B1R_Z8425B	100	1	20	204693	204674
gpSc200	Chr1B1R_Z8425B	100	1	20	205073	205054
gpSc200	Chr1B1R_Z8425B	100	1	20	205453	205434
gpSc200	Chr1B1R_Z8425B	100	1	20	205832	205813
gpSc200	Chr1B1R_Z8425B	100	1	20	206212	206193
gpSc200	Chr1B1R_Z8425B	100	1	20	206592	206573
gpSc200	Chr1B1R_Z8425B	100	1	20	206972	206953
gpSc200	Chr1B1R_Z8425B	100	1	20	207352	207333
gpSc200	Chr1B1R_Z8425B	100	1	20	207732	207713
gpSc200	Chr1B1R_Z8425B	100	1	20	208112	208093
gpSc200	Chr1B1R_Z8425B	100	1	20	208492	208473
gpSc200	Chr1B1R_Z8425B	100	1	20	208872	208853
gpSc200	Chr1B1R_Z8425B	100	1	20	209252	209233
gpSc200	Chr1B1R_Z8425B	100	1	20	209632	209613
gpSc200	Chr1B1R_Z8425B	100	1	20	210012	209993
gpSc200	Chr1B1R_Z8425B	100	1	20	210392	210373
gpSc200	Chr1B1R_Z8425B	100	1	20	210772	210753
gpSc200	Chr1B1R_Z8425B	100	1	20	211152	211133
gpSc200	Chr1B1R_Z8425B	100	1	20	211532	211513
gpSc200	Chr1B1R_Z8425B	100	1	20	211912	211893
gpSc200	Chr1B1R_Z8425B	100	1	20	212292	212273
gpSc200	Chr1B1R_Z8425B	100	1	20	212672	212653
gpSc200	Chr1B1R_Z8425B	100	1	20	213052	213033
gpSc200	Chr1B1R_Z8425B	100	1	20	213432	213413
gpSc200	Chr1B1R_Z8425B	100	1	20	213812	213793
gpSc200	Chr1B1R_Z8425B	100	1	20	214192	214173
gpSc200	Chr1B1R_Z8425B	100	1	20	214572	214553
gpSc200	Chr1B1R_Z8425B	100	1	20	214952	214933
gpSc200	Chr1B1R_Z8425B	100	1	20	215332	215313
gpSc200	Chr1B1R_Z8425B	100	1	20	215712	215693
gpSc200	Chr1B1R_Z8425B	100	1	20	216092	216073
gpSc200	Chr1B1R_Z8425B	100	1	20	216474	216455
gpSc200	Chr1B1R_Z8425B	100	1	20	216854	216835
gpSc200	Chr1B1R_Z8425B	100	1	20	217234	217215
gpSc200	Chr1B1R_Z8425B	100	1	20	217614	217595
gpSc200	Chr1B1R_Z8425B	100	1	20	217994	217975
gpSc200	Chr1B1R_Z8425B	100	1	20	218374	218355
gpSc200	Chr1B1R_Z8425B	100	1	20	218754	218735
gpSc200	Chr1B1R_Z8425B	100	1	20	219134	219115
gpSc200	Chr1B1R_Z8425B	100	1	20	219514	219495
gpSc200	Chr1B1R_Z8425B	100	1	20	219894	219875
gpSc200	Chr1B1R_Z8425B	100	1	20	220274	220255
gpSc200	Chr1B1R_Z8425B	100	1	20	220654	220635
gpSc200	Chr1B1R_Z8425B	100	1	20	221034	221015
gpSc200	Chr1B1R_Z8425B	100	1	20	221414	221395
gpSc200	Chr1B1R_Z8425B	100	1	20	221794	221775
gpSc200	Chr1B1R_Z8425B	100	1	20	222174	222155
gpSc200	Chr1B1R_Z8425B	100	1	20	222554	222535
gpSc200	Chr1B1R_Z8425B	100	1	20	222934	222915
gpSc200	Chr1B1R_Z8425B	100	1	20	223694	223675
gpSc200	Chr1B1R_Z8425B	100	1	20	224074	224055
gpSc200	Chr1B1R_Z8425B	100	1	20	224454	224435
gpSc200	Chr1B1R_Z8425B	100	1	20	224834	224815
gpSc200	Chr1B1R_Z8425B	100	1	20	225214	225195
gpSc200	Chr1B1R_Z8425B	100	1	20	225594	225575
gpSc200	Chr1B1R_Z8425B	100	1	20	225974	225955
gpSc200	Chr1B1R_Z8425B	100	1	20	226354	226335
gpSc200	Chr1B1R_Z8425B	100	1	20	226734	226715
gpSc200	Chr1B1R_Z8425B	100	1	20	227114	227095
gpSc200	Chr1B1R_Z8425B	100	1	20	227494	227475
gpSc200	Chr1B1R_Z8425B	100	1	20	227874	227855
gpSc200	Chr1B1R_Z8425B	100	1	20	228254	228235
gpSc200	Chr1B1R_Z8425B	100	1	20	228634	228615
gpSc200	Chr1B1R_Z8425B	100	1	20	229014	228995
gpSc200	Chr1B1R_Z8425B	100	1	20	229394	229375
gpSc200	Chr1B1R_Z8425B	100	1	20	229774	229755
gpSc200	Chr1B1R_Z8425B	100	1	20	230154	230135
gpSc200	Chr1B1R_Z8425B	100	1	20	230534	230515
gpSc200	Chr1B1R_Z8425B	100	1	20	230914	230895
gpSc200	Chr1B1R_Z8425B	100	1	20	231294	231275
gpSc200	Chr1B1R_Z8425B	100	1	20	231674	231655
gpSc200	Chr1B1R_Z8425B	100	1	20	232054	232035
gpSc200	Chr1B1R_Z8425B	100	1	20	232434	232415
gpSc200	Chr1B1R_Z8425B	100	1	20	232814	232795
gpSc200	Chr1B1R_Z8425B	100	1	20	233194	233175
gpSc200	Chr1B1R_Z8425B	100	1	20	233574	233555
gpSc200	Chr1B1R_Z8425B	100	1	20	233954	233935
gpSc200	Chr1B1R_Z8425B	100	1	20	234333	234314
gpSc200	Chr1B1R_Z8425B	100	1	20	234713	234694
gpSc200	Chr1B1R_Z8425B	100	1	20	235093	235074
gpSc200	Chr1B1R_Z8425B	100	1	20	235473	235454
gpSc200	Chr1B1R_Z8425B	100	1	20	235853	235834
gpSc200	Chr1B1R_Z8425B	100	1	20	236233	236214
gpSc200	Chr1B1R_Z8425B	100	1	20	236613	236594
gpSc200	Chr1B1R_Z8425B	100	1	20	236993	236974
gpSc200	Chr1B1R_Z8425B	100	1	20	237372	237353
gpSc200	Chr1B1R_Z8425B	100	1	20	237752	237733
gpSc200	Chr1B1R_Z8425B	100	1	20	238132	238113
gpSc200	Chr1B1R_Z8425B	100	1	20	238512	238493
gpSc200	Chr1B1R_Z8425B	100	1	20	238892	238873
gpSc200	Chr1B1R_Z8425B	100	1	20	239272	239253
gpSc200	Chr1B1R_Z8425B	100	1	20	239652	239633
gpSc200	Chr1B1R_Z8425B	100	1	20	240032	240013
gpSc200	Chr1B1R_Z8425B	100	1	20	240412	240393
gpSc200	Chr1B1R_Z8425B	100	1	20	240792	240773
gpSc200	Chr1B1R_Z8425B	100	1	20	241172	241153
gpSc200	Chr1B1R_Z8425B	100	1	20	241552	241533
gpSc200	Chr1B1R_Z8425B	100	1	20	241932	241913
gpSc200	Chr1B1R_Z8425B	100	1	20	242312	242293
gpSc200	Chr1B1R_Z8425B	100	1	20	242691	242672
gpSc200	Chr1B1R_Z8425B	100	1	20	243071	243052
gpSc200	Chr1B1R_Z8425B	100	1	20	243451	243432
gpSc200	Chr1B1R_Z8425B	100	1	20	243831	243812
gpSc200	Chr1B1R_Z8425B	100	1	20	244211	244192
gpSc200	Chr1B1R_Z8425B	100	1	20	244591	244572
gpSc200	Chr1B1R_Z8425B	100	1	20	244971	244952
gpSc200	Chr1B1R_Z8425B	100	1	20	245351	245332
gpSc200	Chr1B1R_Z8425B	100	1	20	245731	245712
gpSc200	Chr1B1R_Z8425B	100	1	20	246111	246092
gpSc200	Chr1B1R_Z8425B	100	1	20	246491	246472
gpSc200	Chr1B1R_Z8425B	100	1	20	246871	246852
gpSc200	Chr1B1R_Z8425B	100	1	20	247251	247232
gpSc200	Chr1B1R_Z8425B	100	1	20	247631	247612
gpSc200	Chr1B1R_Z8425B	100	1	20	248011	247992
gpSc200	Chr1B1R_Z8425B	100	1	20	248391	248372
gpSc200	Chr1B1R_Z8425B	100	1	20	248771	248752
gpSc200	Chr1B1R_Z8425B	100	1	20	249151	249132
gpSc200	Chr1B1R_Z8425B	100	1	20	249531	249512
gpSc200	Chr1B1R_Z8425B	100	1	20	249911	249892
gpSc200	Chr1B1R_Z8425B	100	1	20	250291	250272
gpSc200	Chr1B1R_Z8425B	100	1	20	250671	250652
gpSc200	Chr1B1R_Z8425B	100	1	20	251051	251032
gpSc200	Chr1B1R_Z8425B	100	1	20	251431	251412
gpSc200	Chr1B1R_Z8425B	100	1	20	251810	251791
gpSc200	Chr1B1R_Z8425B	100	1	20	252190	252171
gpSc200	Chr1B1R_Z8425B	100	1	20	252570	252551
gpSc200	Chr1B1R_Z8425B	100	1	20	252950	252931
gpSc200	Chr1B1R_Z8425B	100	1	20	253330	253311
gpSc200	Chr1B1R_Z8425B	100	1	20	253710	253691
gpSc200	Chr1B1R_Z8425B	100	1	20	254090	254071
gpSc200	Chr1B1R_Z8425B	100	1	20	254470	254451
gpSc200	Chr1B1R_Z8425B	100	1	20	254850	254831
gpSc200	Chr1B1R_Z8425B	100	1	20	255230	255211
gpSc200	Chr1B1R_Z8425B	100	1	20	255610	255591
gpSc200	Chr1B1R_Z8425B	100	1	20	255990	255971
gpSc200	Chr1B1R_Z8425B	100	1	20	256370	256351
gpSc200	Chr1B1R_Z8425B	100	1	20	256750	256731
gpSc200	Chr1B1R_Z8425B	100	1	20	257130	257111
gpSc200	Chr1B1R_Z8425B	100	1	20	257510	257491
gpSc200	Chr1B1R_Z8425B	100	1	20	257890	257871
gpSc200	Chr1B1R_Z8425B	100	1	20	258270	258251
gpSc200	Chr1B1R_Z8425B	100	1	20	258650	258631
gpSc200	Chr1B1R_Z8425B	100	1	20	259030	259011
gpSc200	Chr1B1R_Z8425B	100	1	20	259410	259391
gpSc200	Chr1B1R_Z8425B	100	1	20	259790	259771
gpSc200	Chr1B1R_Z8425B	100	1	20	260170	260151
gpSc200	Chr1B1R_Z8425B	100	1	20	260550	260531
gpSc200	Chr1B1R_Z8425B	100	1	20	260930	260911
gpSc200	Chr1B1R_Z8425B	100	1	20	261690	261671
gpSc200	Chr1B1R_Z8425B	100	1	20	262070	262051
gpSc200	Chr1B1R_Z8425B	100	1	20	262450	262431
gpSc200	Chr1B1R_Z8425B	100	1	20	263210	263191
gpSc200	Chr1B1R_Z8425B	100	1	20	263590	263571
gpSc200	Chr1B1R_Z8425B	100	1	20	263970	263951
gpSc200	Chr1B1R_Z8425B	100	1	20	264349	264330
gpSc200	Chr1B1R_Z8425B	100	1	20	264729	264710
gpSc200	Chr1B1R_Z8425B	100	1	20	266249	266230
gpSc200	Chr1B1R_Z8425B	100	1	20	266629	266610
gpSc200	Chr1B1R_Z8425B	100	1	20	267009	266990
gpSc200	Chr1B1R_Z8425B	100	1	20	267389	267370
gpSc200	Chr1B1R_Z8425B	100	1	20	267769	267750
gpSc200	Chr1B1R_Z8425B	100	1	20	268149	268130
gpSc200	Chr1B1R_Z8425B	100	1	20	268529	268510
gpSc200	Chr1B1R_Z8425B	100	1	20	268909	268890
gpSc200	Chr1B1R_Z8425B	100	1	20	269289	269270
gpSc200	Chr1B1R_Z8425B	100	1	20	269669	269650
gpSc200	Chr1B1R_Z8425B	100	1	20	270429	270410
gpSc200	Chr1B1R_Z8425B	100	1	20	270809	270790
gpSc200	Chr1B1R_Z8425B	100	1	20	271190	271171
gpSc200	Chr1B1R_Z8425B	100	1	20	271570	271551
gpSc200	Chr1B1R_Z8425B	100	1	20	271950	271931
gpSc200	Chr1B1R_Z8425B	100	1	20	272710	272691
gpSc200	Chr1B1R_Z8425B	100	1	20	273090	273071
gpSc200	Chr1B1R_Z8425B	100	1	20	273470	273451
gpSc200	Chr1B1R_Z8425B	100	1	20	273850	273831
gpSc200	Chr1B1R_Z8425B	100	1	20	274610	274591
gpSc200	Chr1B1R_Z8425B	100	1	20	274990	274971
gpSc200	Chr1B1R_Z8425B	100	1	20	275370	275351
gpSc200	Chr1B1R_Z8425B	100	1	20	275750	275731
gpSc200	Chr1B1R_Z8425B	100	1	20	276130	276111
gpSc200	Chr1B1R_Z8425B	100	1	20	277270	277251
gpSc200	Chr1B1R_Z8425B	100	1	20	277650	277631
gpSc200	Chr1B1R_Z8425B	100	1	20	278030	278011
gpSc200	Chr1B1R_Z8425B	100	1	20	278410	278391
gpSc200	Chr1B1R_Z8425B	100	1	20	278790	278771
gpSc200	Chr1B1R_Z8425B	100	1	20	279930	279911
gpSc200	Chr1B1R_Z8425B	100	1	20	280310	280291
gpSc200	Chr1B1R_Z8425B	100	1	20	280690	280671
gpSc200	Chr1B1R_Z8425B	100	1	20	281070	281051
gpSc200	Chr1B1R_Z8425B	100	1	20	281450	281431
gpSc200	Chr1B1R_Z8425B	100	1	20	281830	281811
gpSc200	Chr1B1R_Z8425B	100	1	20	282210	282191
gpSc200	Chr1B1R_Z8425B	100	1	20	282590	282571
gpSc200	Chr1B1R_Z8425B	100	1	20	283350	283331
gpSc200	Chr1B1R_Z8425B	100	1	20	283730	283711
gpSc200	Chr1B1R_Z8425B	100	1	20	284110	284091
gpSc200	Chr1B1R_Z8425B	100	1	20	284490	284471
gpSc200	Chr1B1R_Z8425B	100	1	20	284870	284851
gpSc200	Chr1B1R_Z8425B	100	1	20	285630	285611
gpSc200	Chr1B1R_Z8425B	100	1	20	286010	285991
gpSc200	Chr1B1R_Z8425B	100	1	20	286390	286371
gpSc200	Chr1B1R_Z8425B	100	1	20	286770	286751
gpSc200	Chr1B1R_Z8425B	100	1	20	287150	287131
gpSc200	Chr1B1R_Z8425B	100	1	20	288289	288270
gpSc200	Chr1B1R_Z8425B	100	1	20	288669	288650
gpSc200	Chr1B1R_Z8425B	100	1	20	289049	289030
gpSc200	Chr1B1R_Z8425B	100	1	20	289429	289410
gpSc200	Chr1B1R_Z8425B	100	1	20	290189	290170
gpSc200	Chr1B1R_Z8425B	100	1	20	290569	290550
gpSc200	Chr1B1R_Z8425B	100	1	20	290949	290930
gpSc200	Chr1B1R_Z8425B	100	1	20	291328	291309
gpSc200	Chr1B1R_Z8425B	100	1	20	292088	292069
gpSc200	Chr1B1R_Z8425B	100	1	20	292468	292449
gpSc200	Chr1B1R_Z8425B	100	1	20	293227	293208
gpSc200	Chr1B1R_Z8425B	100	1	20	293987	293968
gpSc200	Chr1B1R_Z8425B	100	1	20	294367	294348
gpSc200	Chr1B1R_Z8425B	100	1	20	294747	294728
gpSc200	Chr1B1R_Z8425B	100	1	20	295126	295107
gpSc200	Chr1B1R_Z8425B	100	1	20	295885	295866
gpSc200	Chr1B1R_Z8425B	100	1	20	296645	296626
gpSc200	Chr1B1R_Z8425B	100	1	20	297025	297006
gpSc200	Chr1B1R_Z8425B	100	1	20	297405	297386
gpSc200	Chr1B1R_Z8425B	100	1	20	297784	297765
gpSc200	Chr1B1R_Z8425B	100	1	20	298544	298525
gpSc200	Chr1B1R_Z8425B	100	1	20	298924	298905
gpSc200	Chr1B1R_Z8425B	100	1	20	299304	299285
gpSc200	Chr1B1R_Z8425B	100	1	20	299683	299664
gpSc200	Chr1B1R_Z8425B	100	1	20	300443	300424
gpSc200	Chr1B1R_Z8425B	100	1	20	300823	300804
gpSc200	Chr1B1R_Z8425B	100	1	20	301203	301184
gpSc200	Chr1B1R_Z8425B	100	1	20	302343	302324
gpSc200	Chr1B1R_Z8425B	100	1	20	302723	302704
gpSc200	Chr1B1R_Z8425B	100	1	20	303862	303843
gpSc200	Chr1B1R_Z8425B	100	1	20	304241	304222
gpSc200	Chr1B1R_Z8425B	100	1	20	305001	304982
gpSc200	Chr1B1R_Z8425B	100	1	20	305381	305362
gpSc200	Chr1B1R_Z8425B	100	1	20	305761	305742
gpSc200	Chr1B1R_Z8425B	100	1	20	306140	306121
gpSc200	Chr1B1R_Z8425B	100	1	20	306900	306881
gpSc200	Chr1B1R_Z8425B	100	1	20	307660	307641
gpSc200	Chr1B1R_Z8425B	100	1	20	308040	308021
gpSc200	Chr1B1R_Z8425B	100	1	20	308420	308401
gpSc200	Chr1B1R_Z8425B	100	1	20	309180	309161
gpSc200	Chr1B1R_Z8425B	100	1	20	309940	309921
gpSc200	Chr1B1R_Z8425B	100	1	20	310320	310301
gpSc200	Chr1B1R_Z8425B	100	1	20	310699	310680
gpSc200	Chr1B1R_Z8425B	100	1	20	311079	311060
gpSc200	Chr1B1R_Z8425B	100	1	20	311459	311440
gpSc200	Chr1B1R_Z8425B	100	1	20	311839	311820
gpSc200	Chr1B1R_Z8425B	100	1	20	312219	312200
gpSc200	Chr1B1R_Z8425B	100	1	20	312599	312580
gpSc200	Chr1B1R_Z8425B	100	1	20	312979	312960
gpSc200	Chr1B1R_Z8425B	100	1	20	313358	313339
gpSc200	Chr1B1R_Z8425B	100	1	20	313738	313719
gpSc200	Chr1B1R_Z8425B	100	1	20	314118	314099
gpSc200	Chr1B1R_Z8425B	100	1	20	314498	314479
gpSc200	Chr1B1R_Z8425B	100	1	20	314877	314858
gpSc200	Chr1B1R_Z8425B	100	1	20	315257	315238
gpSc200	Chr1B1R_Z8425B	100	1	20	315637	315618
gpSc200	Chr1B1R_Z8425B	100	1	20	316017	315998
gpSc200	Chr1B1R_Z8425B	100	1	20	316396	316377
gpSc200	Chr1B1R_Z8425B	100	1	20	316776	316757
gpSc200	Chr1B1R_Z8425B	100	1	20	317156	317137
gpSc200	Chr1B1R_Z8425B	100	1	20	317536	317517
gpSc200	Chr1B1R_Z8425B	100	1	20	318296	318277
gpSc200	Chr1B1R_Z8425B	100	1	20	318676	318657
gpSc200	Chr1B1R_Z8425B	100	1	20	319056	319037
gpSc200	Chr1B1R_Z8425B	100	1	20	319436	319417
gpSc200	Chr1B1R_Z8425B	100	1	20	319817	319798
gpSc200	Chr1B1R_Z8425B	100	1	20	320197	320178
gpSc200	Chr1B1R_Z8425B	100	1	20	320577	320558
gpSc200	Chr1B1R_Z8425B	100	1	20	321337	321318
gpSc200	Chr1B1R_Z8425B	100	1	20	321717	321698
gpSc200	Chr1B1R_Z8425B	100	1	20	322096	322077
gpSc200	Chr1B1R_Z8425B	100	1	20	322476	322457
gpSc200	Chr1B1R_Z8425B	100	1	20	322856	322837
gpSc200	Chr1B1R_Z8425B	100	1	20	323236	323217
gpSc200	Chr1B1R_Z8425B	100	1	20	323616	323597
gpSc200	Chr1B1R_Z8425B	100	1	20	323996	323977
gpSc200	Chr1B1R_Z8425B	100	1	20	324376	324357
gpSc200	Chr1B1R_Z8425B	100	1	20	324756	324737
gpSc200	Chr1B1R_Z8425B	100	1	20	325136	325117
gpSc200	Chr1B1R_Z8425B	100	1	20	325516	325497
gpSc200	Chr1B1R_Z8425B	100	1	20	325896	325877
gpSc200	Chr1B1R_Z8425B	100	1	20	326656	326637
gpSc200	Chr1B1R_Z8425B	100	1	20	327035	327016
gpSc200	Chr1B1R_Z8425B	100	1	20	327415	327396
gpSc200	Chr1B1R_Z8425B	100	1	20	327795	327776
gpSc200	Chr1B1R_Z8425B	100	1	20	328175	328156
gpSc200	Chr1B1R_Z8425B	100	1	20	328554	328535
gpSc200	Chr1B1R_Z8425B	100	1	20	328934	328915
gpSc200	Chr1B1R_Z8425B	100	1	20	329315	329296
gpSc200	Chr1B1R_Z8425B	100	1	20	330075	330056
gpSc200	Chr1B1R_Z8425B	100	1	20	330455	330436
gpSc200	Chr1B1R_Z8425B	100	1	20	330835	330816
gpSc200	Chr1B1R_Z8425B	100	1	20	331215	331196
gpSc200	Chr1B1R_Z8425B	100	1	20	331595	331576
gpSc200	Chr1B1R_Z8425B	100	1	20	331975	331956
gpSc200	Chr1B1R_Z8425B	100	1	20	332355	332336
gpSc200	Chr1B1R_Z8425B	100	1	20	332735	332716
gpSc200	Chr1B1R_Z8425B	100	1	20	333115	333096
gpSc200	Chr1B1R_Z8425B	100	1	20	333495	333476
gpSc200	Chr1B1R_Z8425B	100	1	20	333875	333856
gpSc200	Chr1B1R_Z8425B	100	1	20	334255	334236
gpSc200	Chr1B1R_Z8425B	100	1	20	334635	334616
gpSc200	Chr1B1R_Z8425B	100	1	20	335015	334996
gpSc200	Chr1B1R_Z8425B	100	1	20	335395	335376
gpSc200	Chr1B1R_Z8425B	100	1	20	335775	335756
gpSc200	Chr1B1R_Z8425B	100	1	20	336155	336136
gpSc200	Chr1B1R_Z8425B	100	1	20	336535	336516
gpSc200	Chr1B1R_Z8425B	100	1	20	336915	336896
gpSc200	Chr1B1R_Z8425B	100	1	20	337294	337275
gpSc200	Chr1B1R_Z8425B	100	1	20	337674	337655
gpSc200	Chr1B1R_Z8425B	100	1	20	338054	338035
gpSc200	Chr1B1R_Z8425B	100	1	20	338434	338415
gpSc200	Chr1B1R_Z8425B	100	1	20	338814	338795
gpSc200	Chr1B1R_Z8425B	100	1	20	339194	339175
gpSc200	Chr1B1R_Z8425B	100	1	20	339574	339555
gpSc200	Chr1B1R_Z8425B	100	1	20	339954	339935
gpSc200	Chr1B1R_Z8425B	100	1	20	340714	340695
gpSc200	Chr1B1R_Z8425B	100	1	20	341093	341074
gpSc200	Chr1B1R_Z8425B	100	1	20	341472	341453
gpSc200	Chr1B1R_Z8425B	100	1	20	341852	341833
gpSc200	Chr1B1R_Z8425B	100	1	20	342232	342213
gpSc200	Chr1B1R_Z8425B	100	1	20	342612	342593
gpSc200	Chr1B1R_Z8425B	100	1	20	342992	342973
gpSc200	Chr1B1R_Z8425B	100	1	20	343372	343353
gpSc200	Chr1B1R_Z8425B	100	1	20	343752	343733
gpSc200	Chr1B1R_Z8425B	100	1	20	344132	344113
gpSc200	Chr1B1R_Z8425B	100	1	20	344512	344493
gpSc200	Chr1B1R_Z8425B	100	1	20	344892	344873
gpSc200	Chr1B1R_Z8425B	100	1	20	345272	345253
gpSc200	Chr1B1R_Z8425B	100	1	20	345652	345633
gpSc200	Chr1B1R_Z8425B	100	1	20	346032	346013
gpSc200	Chr1B1R_Z8425B	100	1	20	346412	346393
gpSc200	Chr1B1R_Z8425B	100	1	20	346792	346773
gpSc200	Chr1B1R_Z8425B	100	1	20	347172	347153
gpSc200	Chr1B1R_Z8425B	100	1	20	347552	347533
gpSc200	Chr1B1R_Z8425B	100	1	20	347932	347913
gpSc200	Chr1B1R_Z8425B	100	1	20	348312	348293
gpSc200	Chr1B1R_Z8425B	100	1	20	348692	348673
gpSc200	Chr1B1R_Z8425B	100	1	20	349072	349053
gpSc200	Chr1B1R_Z8425B	100	1	20	349452	349433
gpSc200	Chr1B1R_Z8425B	100	1	20	349832	349813
gpSc200	Chr1B1R_Z8425B	100	1	20	350212	350193
gpSc200	Chr1B1R_Z8425B	100	1	20	350592	350573
gpSc200	Chr1B1R_Z8425B	100	1	20	350972	350953
gpSc200	Chr1B1R_Z8425B	100	1	20	351352	351333
gpSc200	Chr1B1R_Z8425B	100	1	20	351732	351713
gpSc200	Chr1B1R_Z8425B	100	1	20	352492	352473
gpSc200	Chr1B1R_Z8425B	100	1	20	352871	352852
gpSc200	Chr1B1R_Z8425B	100	1	20	353250	353231
gpSc200	Chr1B1R_Z8425B	100	1	20	353630	353611
gpSc200	Chr1B1R_Z8425B	100	1	20	354010	353991
gpSc200	Chr1B1R_Z8425B	100	1	20	354390	354371
gpSc200	Chr1B1R_Z8425B	100	1	20	354770	354751
gpSc200	Chr1B1R_Z8425B	100	1	20	355150	355131
gpSc200	Chr1B1R_Z8425B	100	1	20	355911	355892
gpSc200	Chr1B1R_Z8425B	100	1	20	356290	356271
gpSc200	Chr1B1R_Z8425B	100	1	20	356669	356650
gpSc200	Chr1B1R_Z8425B	100	1	20	357049	357030
gpSc200	Chr1B1R_Z8425B	100	1	20	357429	357410
gpSc200	Chr1B1R_Z8425B	100	1	20	357809	357790
gpSc200	Chr1B1R_Z8425B	100	1	20	358189	358170
gpSc200	Chr1B1R_Z8425B	100	1	20	358569	358550
gpSc200	Chr1B1R_Z8425B	100	1	20	358949	358930
gpSc200	Chr1B1R_Z8425B	100	1	20	359329	359310
gpSc200	Chr1B1R_Z8425B	100	1	20	359709	359690
gpSc200	Chr1B1R_Z8425B	100	1	20	360089	360070
gpSc200	Chr1B1R_Z8425B	100	1	20	360469	360450
gpSc200	Chr1B1R_Z8425B	100	1	20	360849	360830
gpSc200	Chr1B1R_Z8425B	100	1	20	361229	361210
gpSc200	Chr1B1R_Z8425B	100	1	20	361609	361590
gpSc200	Chr1B1R_Z8425B	100	1	20	361989	361970
gpSc200	Chr1B1R_Z8425B	100	1	20	362369	362350
gpSc200	Chr1B1R_Z8425B	100	1	20	362749	362730
gpSc200	Chr1B1R_Z8425B	100	1	20	363129	363110
gpSc200	Chr1B1R_Z8425B	100	1	20	363509	363490
gpSc200	Chr1B1R_Z8425B	100	1	20	363889	363870
gpSc200	Chr1B1R_Z8425B	100	1	20	364269	364250
gpSc200	Chr1B1R_Z8425B	100	1	20	364649	364630
gpSc200	Chr1B1R_Z8425B	100	1	20	365028	365009
gpSc200	Chr1B1R_Z8425B	100	1	20	365408	365389
gpSc200	Chr1B1R_Z8425B	100	1	20	365788	365769
gpSc200	Chr1B1R_Z8425B	100	1	20	366168	366149
gpSc200	Chr1B1R_Z8425B	100	1	20	366548	366529
gpSc200	Chr1B1R_Z8425B	100	1	20	366928	366909
gpSc200	Chr1B1R_Z8425B	100	1	20	367307	367288
gpSc200	Chr1B1R_Z8425B	100	1	20	367687	367668
gpSc200	Chr1B1R_Z8425B	100	1	20	368447	368428
gpSc200	Chr1B1R_Z8425B	100	1	20	368828	368809
gpSc200	Chr1B1R_Z8425B	100	1	20	369208	369189
gpSc200	Chr1B1R_Z8425B	100	1	20	369588	369569
gpSc200	Chr1B1R_Z8425B	100	1	20	369968	369949
gpSc200	Chr1B1R_Z8425B	100	1	20	370348	370329
gpSc200	Chr1B1R_Z8425B	100	1	20	370728	370709
gpSc200	Chr1B1R_Z8425B	100	1	20	371108	371089
gpSc200	Chr1B1R_Z8425B	100	1	20	371488	371469
gpSc200	Chr1B1R_Z8425B	100	1	20	371868	371849
gpSc200	Chr1B1R_Z8425B	100	1	20	372248	372229
gpSc200	Chr1B1R_Z8425B	100	1	20	372628	372609
gpSc200	Chr1B1R_Z8425B	100	1	20	373008	372989
gpSc200	Chr1B1R_Z8425B	100	1	20	373388	373369
gpSc200	Chr1B1R_Z8425B	100	1	20	373768	373749
gpSc200	Chr1B1R_Z8425B	100	1	20	374148	374129
gpSc200	Chr1B1R_Z8425B	100	1	20	374528	374509
gpSc200	Chr1B1R_Z8425B	100	1	20	374908	374889
gpSc200	Chr1B1R_Z8425B	100	1	20	375288	375269
gpSc200	Chr1B1R_Z8425B	100	1	20	375668	375649
gpSc200	Chr1B1R_Z8425B	100	1	20	376048	376029
gpSc200	Chr1B1R_Z8425B	100	1	20	376428	376409
gpSc200	Chr1B1R_Z8425B	100	1	20	376808	376789
gpSc200	Chr1B1R_Z8425B	100	1	20	377188	377169
gpSc200	Chr1B1R_Z8425B	100	1	20	377568	377549
gpSc200	Chr1B1R_Z8425B	100	1	20	377948	377929
gpSc200	Chr1B1R_Z8425B	100	1	20	378328	378309
gpSc200	Chr1B1R_Z8425B	100	1	20	378708	378689
gpSc200	Chr1B1R_Z8425B	100	1	20	379088	379069
gpSc200	Chr1B1R_Z8425B	100	1	20	379468	379449
gpSc200	Chr1B1R_Z8425B	100	1	20	379848	379829
gpSc200	Chr1B1R_Z8425B	100	1	20	380228	380209
gpSc200	Chr1B1R_Z8425B	100	1	20	380608	380589
gpSc200	Chr1B1R_Z8425B	100	1	20	380988	380969
gpSc200	Chr1B1R_Z8425B	100	1	20	381368	381349
gpSc200	Chr1B1R_Z8425B	100	1	20	381748	381729
gpSc200	Chr1B1R_Z8425B	100	1	20	382508	382489
gpSc200	Chr1B1R_Z8425B	100	1	20	382888	382869
gpSc200	Chr1B1R_Z8425B	100	1	20	383268	383249
gpSc200	Chr1B1R_Z8425B	100	1	20	383648	383629
gpSc200	Chr1B1R_Z8425B	100	1	20	384028	384009
gpSc200	Chr1B1R_Z8425B	100	1	20	384408	384389
gpSc200	Chr1B1R_Z8425B	100	1	20	384788	384769
gpSc200	Chr1B1R_Z8425B	100	1	20	385168	385149
gpSc200	Chr1B1R_Z8425B	100	1	20	397892	397873
gpSc200	Chr1B1R_Z8425B	100	1	20	398272	398253
gpSc200	Chr1B1R_Z8425B	100	1	20	398652	398633
gpSc200	Chr1B1R_Z8425B	100	1	20	399032	399013
gpSc200	Chr1B1R_Z8425B	100	1	20	399792	399773
gpSc200	Chr1B1R_Z8425B	100	1	20	400172	400153
gpSc200	Chr1B1R_Z8425B	100	1	20	400552	400533
gpSc200	Chr1B1R_Z8425B	100	1	20	401312	401293
gpSc200	Chr1B1R_Z8425B	100	1	20	401692	401673
gpSc200	Chr1B1R_Z8425B	100	1	20	402452	402433
gpSc200	Chr1B1R_Z8425B	100	1	20	402832	402813
gpSc200	Chr1B1R_Z8425B	100	1	20	403212	403193
gpSc200	Chr1B1R_Z8425B	100	1	20	403592	403573
gpSc200	Chr1B1R_Z8425B	100	1	20	403972	403953
gpSc200	Chr1B1R_Z8425B	100	1	20	404352	404333
gpSc200	Chr1B1R_Z8425B	100	1	20	405492	405473
gpSc200	Chr1B1R_Z8425B	100	1	20	405872	405853
gpSc200	Chr1B1R_Z8425B	100	1	20	406252	406233
gpSc200	Chr1B1R_Z8425B	100	1	20	406632	406613
gpSc200	Chr1B1R_Z8425B	100	1	20	407012	406993
gpSc200	Chr1B1R_Z8425B	100	1	20	408152	408133
gpSc200	Chr1B1R_Z8425B	100	1	20	408532	408513
gpSc200	Chr1B1R_Z8425B	100	1	20	408912	408893
gpSc200	Chr1B1R_Z8425B	100	1	20	409292	409273
gpSc200	Chr1B1R_Z8425B	100	1	20	410052	410033
gpSc200	Chr1B1R_Z8425B	100	1	20	410432	410413
gpSc200	Chr1B1R_Z8425B	100	1	20	411192	411173
gpSc200	Chr1B1R_Z8425B	100	1	20	411572	411553
gpSc200	Chr1B1R_Z8425B	100	1	20	411952	411933
gpSc200	Chr1B1R_Z8425B	100	1	20	412332	412313
gpSc200	Chr1B1R_Z8425B	100	1	20	412712	412693
gpSc200	Chr1B1R_Z8425B	100	1	20	413092	413073
gpSc200	Chr1B1R_Z8425B	100	1	20	413472	413453
gpSc200	Chr1B1R_Z8425B	100	1	20	413852	413833
gpSc200	Chr1B1R_Z8425B	100	1	20	414232	414213
gpSc200	Chr1B1R_Z8425B	100	1	20	414612	414593
gpSc200	Chr1B1R_Z8425B	100	1	20	414992	414973
gpSc200	Chr1B1R_Z8425B	100	1	20	415372	415353
gpSc200	Chr1B1R_Z8425B	100	1	20	416132	416113
gpSc200	Chr1B1R_Z8425B	100	1	20	417272	417253
gpSc200	Chr1B1R_Z8425B	100	1	20	418412	418393
gpSc200	Chr1B1R_Z8425B	100	1	20	418792	418773
gpSc200	Chr1B1R_Z8425B	100	1	20	419172	419153
gpSc200	Chr1B1R_Z8425B	100	1	20	419552	419533
gpSc200	Chr1B1R_Z8425B	100	1	20	419932	419913
gpSc200	Chr1B1R_Z8425B	100	1	20	420312	420293
gpSc200	Chr1B1R_Z8425B	100	1	20	420692	420673
gpSc200	Chr1B1R_Z8425B	100	1	20	421072	421053
gpSc200	Chr1B1R_Z8425B	100	1	20	421452	421433
gpSc200	Chr1B1R_Z8425B	100	1	20	421832	421813
gpSc200	Chr1B1R_Z8425B	100	1	20	422212	422193
gpSc200	Chr1B1R_Z8425B	100	1	20	422592	422573
gpSc200	Chr1B1R_Z8425B	100	1	20	422972	422953
gpSc200	Chr1B1R_Z8425B	100	1	20	423352	423333
gpSc200	Chr1B1R_Z8425B	100	1	20	423732	423713
gpSc200	Chr1B1R_Z8425B	100	1	20	424493	424474
gpSc200	Chr1B1R_Z8425B	100	1	20	425253	425234
gpSc200	Chr1B1R_Z8425B	100	1	20	426393	426374
gpSc200	Chr1B1R_Z8425B	100	1	20	426773	426754
gpSc200	Chr1B1R_Z8425B	100	1	20	427153	427134
gpSc200	Chr1B1R_Z8425B	100	1	20	427533	427514
gpSc200	Chr1B1R_Z8425B	100	1	20	427913	427894
gpSc200	Chr1B1R_Z8425B	100	1	20	428673	428654
gpSc200	Chr1B1R_Z8425B	100	1	20	430193	430174
gpSc200	Chr1B1R_Z8425B	100	1	20	430573	430554
gpSc200	Chr1B1R_Z8425B	100	1	20	432473	432454
gpSc200	Chr1B1R_Z8425B	100	1	20	433233	433214
gpSc200	Chr1B1R_Z8425B	100	1	20	433613	433594
gpSc200	Chr1B1R_Z8425B	100	1	20	433993	433974
gpSc200	Chr1B1R_Z8425B	100	1	20	435133	435114
gpSc200	Chr1B1R_Z8425B	100	1	20	435513	435494
gpSc200	Chr1B1R_Z8425B	100	1	20	435893	435874
gpSc200	Chr1B1R_Z8425B	100	1	20	436273	436254
gpSc200	Chr1B1R_Z8425B	100	1	20	436653	436634
gpSc200	Chr1B1R_Z8425B	100	1	20	437033	437014
gpSc200	Chr1B1R_Z8425B	100	1	20	437413	437394
gpSc200	Chr1B1R_Z8425B	100	1	20	437793	437774
gpSc200	Chr1B1R_Z8425B	100	1	20	438173	438154
gpSc200	Chr1B1R_Z8425B	100	1	20	438553	438534
gpSc200	Chr1B1R_Z8425B	100	1	20	439313	439294
gpSc200	Chr1B1R_Z8425B	100	1	20	439693	439674
gpSc200	Chr1B1R_Z8425B	100	1	20	440072	440053
gpSc200	Chr1B1R_Z8425B	100	1	20	440452	440433
gpSc200	Chr1B1R_Z8425B	100	1	20	440832	440813
gpSc200	Chr1B1R_Z8425B	100	1	20	441212	441193
gpSc200	Chr1B1R_Z8425B	100	1	20	441592	441573
gpSc200	Chr1B1R_Z8425B	100	1	20	441972	441953
gpSc200	Chr1B1R_Z8425B	100	1	20	442352	442333
gpSc200	Chr1B1R_Z8425B	100	1	20	442732	442713
gpSc200	Chr1B1R_Z8425B	100	1	20	443112	443093
gpSc200	Chr1B1R_Z8425B	100	1	20	443493	443474
gpSc200	Chr1B1R_Z8425B	100	1	20	443873	443854
gpSc200	Chr1B1R_Z8425B	100	1	20	444253	444234
gpSc200	Chr1B1R_Z8425B	100	1	20	444632	444613
gpSc200	Chr1B1R_Z8425B	100	1	20	445012	444993
gpSc200	Chr1B1R_Z8425B	100	1	20	445392	445373
gpSc200	Chr1B1R_Z8425B	100	1	20	445771	445752
gpSc200	Chr1B1R_Z8425B	100	1	20	446151	446132
gpSc200	Chr1B1R_Z8425B	100	1	20	446531	446512
gpSc200	Chr1B1R_Z8425B	100	1	20	446911	446892
gpSc200	Chr1B1R_Z8425B	100	1	20	447291	447272
gpSc200	Chr1B1R_Z8425B	100	1	20	447671	447652
gpSc200	Chr1B1R_Z8425B	100	1	20	448051	448032
gpSc200	Chr1B1R_Z8425B	100	1	20	448431	448412
gpSc200	Chr1B1R_Z8425B	100	1	20	448811	448792
gpSc200	Chr1B1R_Z8425B	100	1	20	449191	449172
gpSc200	Chr1B1R_Z8425B	100	1	20	449571	449552
gpSc200	Chr1B1R_Z8425B	100	1	20	449952	449933
gpSc200	Chr1B1R_Z8425B	100	1	20	450332	450313
gpSc200	Chr1B1R_Z8425B	100	1	20	450712	450693
gpSc200	Chr1B1R_Z8425B	100	1	20	451091	451072
gpSc200	Chr1B1R_Z8425B	100	1	20	451471	451452
gpSc200	Chr1B1R_Z8425B	100	1	20	451851	451832
gpSc200	Chr1B1R_Z8425B	100	1	20	452231	452212
gpSc200	Chr1B1R_Z8425B	100	1	20	452611	452592
gpSc200	Chr1B1R_Z8425B	100	1	20	452991	452972
gpSc200	Chr1B1R_Z8425B	100	1	20	453750	453731
gpSc200	Chr1B1R_Z8425B	100	1	20	454130	454111
gpSc200	Chr1B1R_Z8425B	100	1	20	454510	454491
gpSc200	Chr1B1R_Z8425B	100	1	20	454890	454871
gpSc200	Chr1B1R_Z8425B	100	1	20	455270	455251
gpSc200	Chr1B1R_Z8425B	100	1	20	455649	455630
gpSc200	Chr1B1R_Z8425B	100	1	20	456029	456010
gpSc200	Chr1B1R_Z8425B	100	1	20	456409	456390
gpSc200	Chr1B1R_Z8425B	100	1	20	456789	456770
gpSc200	Chr1B1R_Z8425B	100	1	20	457169	457150
gpSc200	Chr1B1R_Z8425B	100	1	20	457549	457530
gpSc200	Chr1B1R_Z8425B	100	1	20	457929	457910
gpSc200	Chr1B1R_Z8425B	100	1	20	458309	458290
gpSc200	Chr1B1R_Z8425B	100	1	20	458689	458670
gpSc200	Chr1B1R_Z8425B	100	1	20	459069	459050
gpSc200	Chr1B1R_Z8425B	100	1	20	459449	459430
gpSc200	Chr1B1R_Z8425B	100	1	20	459829	459810
gpSc200	Chr1B1R_Z8425B	100	1	20	460209	460190
gpSc200	Chr1B1R_Z8425B	100	1	20	460589	460570
gpSc200	Chr1B1R_Z8425B	100	1	20	460969	460950
gpSc200	Chr1B1R_Z8425B	100	1	20	461728	461709
gpSc200	Chr1B1R_Z8425B	100	1	20	462108	462089
gpSc200	Chr1B1R_Z8425B	100	1	20	462488	462469
gpSc200	Chr1B1R_Z8425B	100	1	20	462868	462849
gpSc200	Chr1B1R_Z8425B	100	1	20	463248	463229
gpSc200	Chr1B1R_Z8425B	100	1	20	463628	463609
gpSc200	Chr1B1R_Z8425B	100	1	20	464008	463989
gpSc200	Chr1B1R_Z8425B	100	1	20	464388	464369
gpSc200	Chr1B1R_Z8425B	100	1	20	464768	464749
gpSc200	Chr1B1R_Z8425B	100	1	20	465148	465129
gpSc200	Chr1B1R_Z8425B	100	1	20	465528	465509
gpSc200	Chr1B1R_Z8425B	100	1	20	465908	465889
gpSc200	Chr1B1R_Z8425B	100	1	20	466668	466649
gpSc200	Chr1B1R_Z8425B	100	1	20	467048	467029
gpSc200	Chr1B1R_Z8425B	100	1	20	467428	467409
gpSc200	Chr1B1R_Z8425B	100	1	20	467807	467788
gpSc200	Chr1B1R_Z8425B	100	1	20	468187	468168
gpSc200	Chr1B1R_Z8425B	100	1	20	469327	469308
gpSc200	Chr1B1R_Z8425B	100	1	20	469707	469688
gpSc200	Chr1B1R_Z8425B	100	1	20	470087	470068
gpSc200	Chr1B1R_Z8425B	100	1	20	470467	470448
gpSc200	Chr1B1R_Z8425B	100	1	20	470847	470828
gpSc200	Chr1B1R_Z8425B	100	1	20	472367	472348
gpSc200	Chr1B1R_Z8425B	100	1	20	472747	472728
gpSc200	Chr1B1R_Z8425B	100	1	20	473127	473108
gpSc200	Chr1B1R_Z8425B	100	1	20	474267	474248
gpSc200	Chr1B1R_Z8425B	100	1	20	474647	474628
gpSc200	Chr1B1R_Z8425B	100	1	20	475027	475008
gpSc200	Chr1B1R_Z8425B	100	1	20	475407	475388
gpSc200	Chr1B1R_Z8425B	100	1	20	475787	475768
gpSc200	Chr1B1R_Z8425B	100	1	20	476167	476148
gpSc200	Chr1B1R_Z8425B	100	1	20	476547	476528
gpSc200	Chr1B1R_Z8425B	100	1	20	476927	476908
gpSc200	Chr1B1R_Z8425B	100	1	20	477306	477287
gpSc200	Chr1B1R_Z8425B	100	1	20	477686	477667
gpSc200	Chr1B1R_Z8425B	100	1	20	478066	478047
gpSc200	Chr1B1R_Z8425B	100	1	20	478446	478427
gpSc200	Chr1B1R_Z8425B	100	1	20	478826	478807
gpSc200	Chr1B1R_Z8425B	100	1	20	479206	479187
gpSc200	Chr1B1R_Z8425B	100	1	20	479586	479567
gpSc200	Chr1B1R_Z8425B	100	1	20	479966	479947
gpSc200	Chr1B1R_Z8425B	100	1	20	480345	480326
gpSc200	Chr1B1R_Z8425B	100	1	20	480725	480706
gpSc200	Chr1B1R_Z8425B	100	1	20	481105	481086
gpSc200	Chr1B1R_Z8425B	100	1	20	481485	481466
gpSc200	Chr1B1R_Z8425B	100	1	20	481865	481846
gpSc200	Chr1B1R_Z8425B	100	1	20	482245	482226
gpSc200	Chr1B1R_Z8425B	100	1	20	482625	482606
gpSc200	Chr1B1R_Z8425B	100	1	20	483005	482986
gpSc200	Chr1B1R_Z8425B	100	1	20	483385	483366
gpSc200	Chr1B1R_Z8425B	100	1	20	483765	483746
gpSc200	Chr1B1R_Z8425B	100	1	20	484145	484126
gpSc200	Chr1B1R_Z8425B	100	1	20	484905	484886
gpSc200	Chr1B1R_Z8425B	100	1	20	485285	485266
gpSc200	Chr1B1R_Z8425B	100	1	20	485665	485646
gpSc200	Chr1B1R_Z8425B	100	1	20	486044	486025
gpSc200	Chr1B1R_Z8425B	100	1	20	486424	486405
gpSc200	Chr1B1R_Z8425B	100	1	20	487184	487165
gpSc200	Chr1B1R_Z8425B	100	1	20	487564	487545
gpSc200	Chr1B1R_Z8425B	100	1	20	488324	488305
gpSc200	Chr1B1R_Z8425B	100	1	20	488704	488685
gpSc200	Chr1B1R_Z8425B	100	1	20	489083	489064
gpSc200	Chr1B1R_Z8425B	100	1	20	489463	489444
gpSc200	Chr1B1R_Z8425B	100	1	20	490223	490204
gpSc200	Chr1B1R_Z8425B	100	1	20	490603	490584
gpSc200	Chr1B1R_Z8425B	100	1	20	490982	490963
gpSc200	Chr1B1R_Z8425B	100	1	20	491362	491343
gpSc200	Chr1B1R_Z8425B	100	1	20	492122	492103
gpSc200	Chr1B1R_Z8425B	100	1	20	492502	492483
gpSc200	Chr1B1R_Z8425B	100	1	20	492882	492863
gpSc200	Chr1B1R_Z8425B	100	1	20	493446	493427
gpSc200	Chr1B1R_Z8425B	100	1	20	493826	493807
gpSc200	Chr1B1R_Z8425B	100	1	20	494585	494566
gpSc200	Chr1B1R_Z8425B	100	1	20	494965	494946
gpSc200	Chr1B1R_Z8425B	100	1	20	495725	495706
gpSc200	Chr1B1R_Z8425B	100	1	20	496105	496086
gpSc200	Chr1B1R_Z8425B	100	1	20	496865	496846
gpSc200	Chr1B1R_Z8425B	100	1	20	497245	497226
gpSc200	Chr1B1R_Z8425B	100	1	20	497625	497606
gpSc200	Chr1B1R_Z8425B	100	1	20	498004	497985
gpSc200	Chr1B1R_Z8425B	100	1	20	498384	498365
gpSc200	Chr1B1R_Z8425B	100	1	20	499523	499504
gpSc200	Chr1B1R_Z8425B	100	1	20	499902	499883
gpSc200	Chr1B1R_Z8425B	100	1	20	500282	500263
gpSc200	Chr1B1R_Z8425B	100	1	20	500662	500643
gpSc200	Chr1B1R_Z8425B	100	1	20	501042	501023
gpSc200	Chr1B1R_Z8425B	100	1	20	501422	501403
gpSc200	Chr1B1R_Z8425B	100	1	20	501802	501783
gpSc200	Chr1B1R_Z8425B	100	1	20	502182	502163
gpSc200	Chr1B1R_Z8425B	100	1	20	502561	502542
gpSc200	Chr1B1R_Z8425B	100	1	20	502941	502922
gpSc200	Chr1B1R_Z8425B	100	1	20	503321	503302
gpSc200	Chr1B1R_Z8425B	100	1	20	503701	503682
gpSc200	Chr1B1R_Z8425B	100	1	20	504081	504062
gpSc200	Chr1B1R_Z8425B	100	1	20	504461	504442
gpSc200	Chr1B1R_Z8425B	100	1	20	504841	504822
gpSc200	Chr1B1R_Z8425B	100	1	20	505221	505202
gpSc200	Chr1B1R_Z8425B	100	1	20	506361	506342
gpSc200	Chr1B1R_Z8425B	100	1	20	507121	507102
gpSc200	Chr1B1R_Z8425B	100	1	20	507881	507862
gpSc200	Chr1B1R_Z8425B	100	1	20	508261	508242
gpSc200	Chr1B1R_Z8425B	100	1	20	509021	509002
gpSc200	Chr1B1R_Z8425B	100	1	20	509401	509382
gpSc200	Chr1B1R_Z8425B	100	1	20	509781	509762
gpSc200	Chr1B1R_Z8425B	100	1	20	510541	510522
gpSc200	Chr1B1R_Z8425B	100	1	20	510921	510902
gpSc200	Chr1B1R_Z8425B	100	1	20	511301	511282
gpSc200	Chr1B1R_Z8425B	100	1	20	511681	511662
gpSc200	Chr1B1R_Z8425B	100	1	20	512061	512042
gpSc200	Chr1B1R_Z8425B	100	1	20	512441	512422
gpSc200	Chr1B1R_Z8425B	100	1	20	512818	512799
gpSc200	Chr1B1R_Z8425B	100	1	20	513198	513179
gpSc200	Chr1B1R_Z8425B	100	1	20	513958	513939
gpSc200	Chr1B1R_Z8425B	100	1	20	514338	514319
gpSc200	Chr1B1R_Z8425B	100	1	20	514718	514699
gpSc200	Chr1B1R_Z8425B	100	1	20	515098	515079
gpSc200	Chr1B1R_Z8425B	100	1	20	515478	515459
gpSc200	Chr1B1R_Z8425B	100	1	20	516238	516219
gpSc200	Chr1B1R_Z8425B	100	1	20	516618	516599
gpSc200	Chr1B1R_Z8425B	100	1	20	517378	517359
gpSc200	Chr1B1R_Z8425B	100	1	20	517758	517739
gpSc200	Chr1B1R_Z8425B	100	1	20	518138	518119
gpSc200	Chr1B1R_Z8425B	100	1	20	518898	518879
gpSc200	Chr1B1R_Z8425B	100	1	20	519278	519259
gpSc200	Chr1B1R_Z8425B	100	1	20	519658	519639
gpSc200	Chr1B1R_Z8425B	100	1	20	520038	520019
gpSc200	Chr1B1R_Z8425B	100	1	20	520418	520399
gpSc200	Chr1B1R_Z8425B	100	1	20	521178	521159
gpSc200	Chr1B1R_Z8425B	100	1	20	521558	521539
gpSc200	Chr1B1R_Z8425B	100	1	20	521938	521919
gpSc200	Chr1B1R_Z8425B	100	1	20	522318	522299
gpSc200	Chr1B1R_Z8425B	100	1	20	522698	522679
gpSc200	Chr1B1R_Z8425B	100	1	20	523458	523439
gpSc200	Chr1B1R_Z8425B	100	1	20	523838	523819
gpSc200	Chr1B1R_Z8425B	100	1	20	524218	524199
gpSc200	Chr1B1R_Z8425B	100	1	20	524978	524959
gpSc200	Chr1B1R_Z8425B	100	1	20	525358	525339
gpSc200	Chr1B1R_Z8425B	100	1	20	525738	525719
gpSc200	Chr1B1R_Z8425B	100	1	20	526118	526099
gpSc200	Chr1B1R_Z8425B	100	1	20	526878	526859
gpSc200	Chr1B1R_Z8425B	100	1	20	528018	527999
gpSc200	Chr1B1R_Z8425B	100	1	20	528398	528379
gpSc200	Chr1B1R_Z8425B	100	1	20	528778	528759
gpSc200	Chr1B1R_Z8425B	100	1	20	529158	529139
gpSc200	Chr1B1R_Z8425B	100	1	20	529538	529519
gpSc200	Chr1B1R_Z8425B	100	1	20	529918	529899
gpSc200	Chr1B1R_Z8425B	100	1	20	530298	530279
gpSc200	Chr1B1R_Z8425B	100	1	20	531058	531039
gpSc200	Chr1B1R_Z8425B	100	1	20	531818	531799
gpSc200	Chr1B1R_Z8425B	100	1	20	532197	532178
gpSc200	Chr1B1R_Z8425B	100	1	20	532577	532558
gpSc200	Chr1B1R_Z8425B	100	1	20	533336	533317
gpSc200	Chr1B1R_Z8425B	100	1	20	533716	533697
gpSc200	Chr1B1R_Z8425B	100	1	20	534096	534077
gpSc200	Chr1B1R_Z8425B	100	1	20	534855	534836
gpSc200	Chr1B1R_Z8425B	100	1	20	535234	535215
gpSc200	Chr1B1R_Z8425B	100	1	20	535614	535595
gpSc200	Chr1B1R_Z8425B	100	1	20	536373	536354
gpSc200	Chr1B1R_Z8425B	100	1	20	537133	537114
gpSc200	Chr1B1R_Z8425B	100	1	20	537893	537874
gpSc200	Chr1B1R_Z8425B	100	1	20	538273	538254
gpSc200	Chr1B1R_Z8425B	100	1	20	538653	538634
gpSc200	Chr1B1R_Z8425B	100	1	20	539792	539773
gpSc200	Chr1B1R_Z8425B	100	1	20	540172	540153
gpSc200	Chr1B1R_Z8425B	100	1	20	540931	540912
gpSc200	Chr1B1R_Z8425B	100	1	20	541690	541671
gpSc200	Chr1B1R_Z8425B	100	1	20	542070	542051
gpSc200	Chr1B1R_Z8425B	100	1	20	542829	542810
gpSc200	Chr1B1R_Z8425B	100	1	20	543209	543190
gpSc200	Chr1B1R_Z8425B	100	1	20	543589	543570
gpSc200	Chr1B1R_Z8425B	100	1	20	543969	543950
gpSc200	Chr1B1R_Z8425B	100	1	20	544349	544330
gpSc200	Chr1B1R_Z8425B	100	1	20	544729	544710
gpSc200	Chr1B1R_Z8425B	100	1	20	545109	545090
gpSc200	Chr1B1R_Z8425B	100	1	20	545489	545470
gpSc200	Chr1B1R_Z8425B	100	1	20	545869	545850
gpSc200	Chr1B1R_Z8425B	100	1	20	546629	546610
gpSc200	Chr1B1R_Z8425B	100	1	20	547009	546990
gpSc200	Chr1B1R_Z8425B	100	1	20	547389	547370
gpSc200	Chr1B1R_Z8425B	100	1	20	547769	547750
gpSc200	Chr1B1R_Z8425B	100	1	20	548149	548130
gpSc200	Chr1B1R_Z8425B	100	1	20	548529	548510
gpSc200	Chr1B1R_Z8425B	100	1	20	548909	548890
gpSc200	Chr1B1R_Z8425B	100	1	20	549289	549270
gpSc200	Chr1B1R_Z8425B	100	1	20	549669	549650
gpSc200	Chr1B1R_Z8425B	100	1	20	550049	550030
gpSc200	Chr1B1R_Z8425B	100	1	20	550429	550410
gpSc200	Chr1B1R_Z8425B	100	1	20	550809	550790
gpSc200	Chr1B1R_Z8425B	100	1	20	551189	551170
gpSc200	Chr1B1R_Z8425B	100	1	20	551569	551550
gpSc200	Chr1B1R_Z8425B	100	1	20	551949	551930
gpSc200	Chr1B1R_Z8425B	100	1	20	552329	552310
gpSc200	Chr1B1R_Z8425B	100	1	20	552709	552690
gpSc200	Chr1B1R_Z8425B	100	1	20	553089	553070
gpSc200	Chr1B1R_Z8425B	100	1	20	553469	553450
gpSc200	Chr1B1R_Z8425B	100	1	20	553849	553830
gpSc200	Chr1B1R_Z8425B	100	1	20	554229	554210
gpSc200	Chr1B1R_Z8425B	100	1	20	554609	554590
gpSc200	Chr1B1R_Z8425B	100	1	20	554989	554970
gpSc200	Chr1B1R_Z8425B	100	1	20	555369	555350
gpSc200	Chr1B1R_Z8425B	100	1	20	555749	555730
gpSc200	Chr1B1R_Z8425B	100	1	20	556129	556110
gpSc200	Chr1B1R_Z8425B	100	1	20	556509	556490
gpSc200	Chr1B1R_Z8425B	100	1	20	556889	556870
gpSc200	Chr1B1R_Z8425B	100	1	20	557269	557250
gpSc200	Chr1B1R_Z8425B	100	1	20	557649	557630
gpSc200	Chr1B1R_Z8425B	100	1	20	558029	558010
gpSc200	Chr1B1R_Z8425B	100	1	20	558409	558390
gpSc200	Chr1B1R_Z8425B	100	1	20	558789	558770
gpSc200	Chr1B1R_Z8425B	100	1	20	559169	559150
gpSc200	Chr1B1R_Z8425B	100	1	20	559549	559530
gpSc200	Chr1B1R_Z8425B	100	1	20	559929	559910
gpSc200	Chr1B1R_Z8425B	100	1	20	560309	560290
gpSc200	Chr1B1R_Z8425B	100	1	20	560689	560670
gpSc200	Chr1B1R_Z8425B	100	1	20	561069	561050
gpSc200	Chr1B1R_Z8425B	100	1	20	561449	561430
gpSc200	Chr1B1R_Z8425B	100	1	20	561829	561810
gpSc200	Chr1B1R_Z8425B	100	1	20	562209	562190
gpSc200	Chr1B1R_Z8425B	100	1	20	562589	562570
gpSc200	Chr1B1R_Z8425B	100	1	20	562969	562950
gpSc200	Chr1B1R_Z8425B	100	1	20	563349	563330
gpSc200	Chr1B1R_Z8425B	100	1	20	563729	563710
gpSc200	Chr1B1R_Z8425B	100	1	20	564109	564090
gpSc200	Chr1B1R_Z8425B	100	1	20	564489	564470
gpSc200	Chr1B1R_Z8425B	100	1	20	564869	564850
gpSc200	Chr1B1R_Z8425B	100	1	20	565249	565230
gpSc200	Chr1B1R_Z8425B	100	1	20	565629	565610
gpSc200	Chr1B1R_Z8425B	100	1	20	566009	565990
gpSc200	Chr1B1R_Z8425B	100	1	20	566389	566370
gpSc200	Chr1B1R_Z8425B	100	1	20	566769	566750
gpSc200	Chr1B1R_Z8425B	100	1	20	567149	567130
gpSc200	Chr1B1R_Z8425B	100	1	20	567529	567510
gpSc200	Chr1B1R_Z8425B	100	1	20	567909	567890
gpSc200	Chr1B1R_Z8425B	100	1	20	568289	568270
gpSc200	Chr1B1R_Z8425B	100	1	20	568669	568650
gpSc200	Chr1B1R_Z8425B	100	1	20	569048	569029
gpSc200	Chr1B1R_Z8425B	100	1	20	569428	569409
gpSc200	Chr1B1R_Z8425B	100	1	20	570187	570168
gpSc200	Chr1B1R_Z8425B	100	1	20	571326	571307
gpSc200	Chr1B1R_Z8425B	100	1	20	572466	572447
gpSc200	Chr1B1R_Z8425B	100	1	20	572846	572827
gpSc200	Chr1B1R_Z8425B	100	1	20	573606	573587
gpSc200	Chr1B1R_Z8425B	100	1	20	573986	573967
gpSc200	Chr1B1R_Z8425B	100	1	20	574366	574347
gpSc200	Chr1B1R_Z8425B	100	1	20	574746	574727
gpSc200	Chr1B1R_Z8425B	100	1	20	575125	575106
gpSc200	Chr1B1R_Z8425B	100	1	20	575884	575865
gpSc200	Chr1B1R_Z8425B	100	1	20	576264	576245
gpSc200	Chr1B1R_Z8425B	100	1	20	577024	577005
gpSc200	Chr1B1R_Z8425B	100	1	20	577404	577385
gpSc200	Chr1B1R_Z8425B	100	1	20	577784	577765
gpSc200	Chr1B1R_Z8425B	100	1	20	578164	578145
gpSc200	Chr1B1R_Z8425B	100	1	20	578544	578525
gpSc200	Chr1B1R_Z8425B	100	1	20	578924	578905
gpSc200	Chr1B1R_Z8425B	100	1	20	579684	579665
gpSc200	Chr1B1R_Z8425B	100	1	20	580064	580045
gpSc200	Chr1B1R_Z8425B	100	1	20	580444	580425
gpSc200	Chr1B1R_Z8425B	100	1	20	581204	581185
gpSc200	Chr1B1R_Z8425B	100	1	20	581584	581565
gpSc200	Chr1B1R_Z8425B	100	1	20	581964	581945
gpSc200	Chr1B1R_Z8425B	100	1	20	582344	582325
gpSc200	Chr1B1R_Z8425B	100	1	20	583104	583085
gpSc200	Chr1B1R_Z8425B	100	1	20	583484	583465
gpSc200	Chr1B1R_Z8425B	100	1	20	583864	583845
gpSc200	Chr1B1R_Z8425B	100	1	20	584244	584225
gpSc200	Chr1B1R_Z8425B	100	1	20	584624	584605
gpSc200	Chr1B1R_Z8425B	100	1	20	585004	584985
gpSc200	Chr1B1R_Z8425B	100	1	20	585384	585365
gpSc200	Chr1B1R_Z8425B	100	1	20	585764	585745
gpSc200	Chr1B1R_Z8425B	100	1	20	586144	586125
gpSc200	Chr1B1R_Z8425B	100	1	20	586523	586504
gpSc200	Chr1B1R_Z8425B	100	1	20	587283	587264
gpSc200	Chr1B1R_Z8425B	100	1	20	588803	588784
gpSc200	Chr1B1R_Z8425B	100	1	20	589182	589163
gpSc200	Chr1B1R_Z8425B	100	1	20	590322	590303
gpSc200	Chr1B1R_Z8425B	100	1	20	590701	590682
gpSc200	Chr1B1R_Z8425B	100	1	20	591461	591442
gpSc200	Chr1B1R_Z8425B	100	1	20	591841	591822
gpSc200	Chr1B1R_Z8425B	100	1	20	592221	592202
gpSc200	Chr1B1R_Z8425B	100	1	20	592600	592581
gpSc200	Chr1B1R_Z8425B	100	1	20	593360	593341
gpSc200	Chr1B1R_Z8425B	100	1	20	594499	594480
gpSc200	Chr1B1R_Z8425B	100	1	20	594878	594859
gpSc200	Chr1B1R_Z8425B	100	1	20	595638	595619
gpSc200	Chr1B1R_Z8425B	100	1	20	597158	597139
gpSc200	Chr1B1R_Z8425B	100	1	20	597538	597519
gpSc200	Chr1B1R_Z8425B	100	1	20	597918	597899
gpSc200	Chr1B1R_Z8425B	100	1	20	599057	599038
gpSc200	Chr1B1R_Z8425B	100	1	20	599436	599417
gpSc200	Chr1B1R_Z8425B	100	1	20	599816	599797
gpSc200	Chr1B1R_Z8425B	100	1	20	600576	600557
gpSc200	Chr1B1R_Z8425B	100	1	20	602856	602837
gpSc200	Chr1B1R_Z8425B	100	1	20	603236	603217
gpSc200	Chr1B1R_Z8425B	100	1	20	603616	603597
gpSc200	Chr1B1R_Z8425B	100	1	20	603996	603977
gpSc200	Chr1B1R_Z8425B	100	1	20	604376	604357
gpSc200	Chr1B1R_Z8425B	100	1	20	605896	605877
gpSc200	Chr1B1R_Z8425B	100	1	20	606276	606257
gpSc200	Chr1B1R_Z8425B	100	1	20	606656	606637
gpSc200	Chr1B1R_Z8425B	100	1	20	607036	607017
gpSc200	Chr1B1R_Z8425B	100	1	20	607796	607777
gpSc200	Chr1B1R_Z8425B	100	1	20	608176	608157
gpSc200	Chr1B1R_Z8425B	100	1	20	608556	608537
gpSc200	Chr1B1R_Z8425B	100	1	20	609316	609297
gpSc200	Chr1B1R_Z8425B	100	1	20	609696	609677
gpSc200	Chr1B1R_Z8425B	100	1	20	610076	610057
gpSc200	Chr1B1R_Z8425B	100	1	20	610456	610437
gpSc200	Chr1B1R_Z8425B	100	1	20	610836	610817
gpSc200	Chr1B1R_Z8425B	100	1	20	611216	611197
gpSc200	Chr1B1R_Z8425B	100	1	20	611976	611957
gpSc200	Chr1B1R_Z8425B	100	1	20	612356	612337
gpSc200	Chr1B1R_Z8425B	100	1	20	612736	612717
gpSc200	Chr1B1R_Z8425B	100	1	20	613496	613477
gpSc200	Chr1B1R_Z8425B	100	1	20	613876	613857
gpSc200	Chr1B1R_Z8425B	100	1	20	614256	614237
gpSc200	Chr1B1R_Z8425B	100	1	20	615016	614997
gpSc200	Chr1B1R_Z8425B	100	1	20	615396	615377
gpSc200	Chr1B1R_Z8425B	100	1	20	615776	615757
gpSc200	Chr1B1R_Z8425B	100	1	20	616156	616137
gpSc200	Chr1B1R_Z8425B	100	1	20	616536	616517
gpSc200	Chr1B1R_Z8425B	100	1	20	616916	616897
gpSc200	Chr1B1R_Z8425B	100	1	20	617296	617277
gpSc200	Chr1B1R_Z8425B	100	1	20	617675	617656
gpSc200	Chr1B1R_Z8425B	100	1	20	618815	618796
gpSc200	Chr1B1R_Z8425B	100	1	20	619195	619176
gpSc200	Chr1B1R_Z8425B	100	1	20	619575	619556
gpSc200	Chr1B1R_Z8425B	100	1	20	620715	620696
gpSc200	Chr1B1R_Z8425B	100	1	20	621095	621076
gpSc200	Chr1B1R_Z8425B	100	1	20	621475	621456
gpSc200	Chr1B1R_Z8425B	100	1	20	622615	622596
gpSc200	Chr1B1R_Z8425B	100	1	20	622995	622976
gpSc200	Chr1B1R_Z8425B	100	1	20	624135	624116
gpSc200	Chr1B1R_Z8425B	100	1	20	624515	624496
gpSc200	Chr1B1R_Z8425B	100	1	20	625655	625636
gpSc200	Chr1B1R_Z8425B	100	1	20	626035	626016
gpSc200	Chr1B1R_Z8425B	100	1	20	627175	627156
gpSc200	Chr1B1R_Z8425B	100	1	20	628315	628296
gpSc200	Chr1B1R_Z8425B	100	1	20	629075	629056
gpSc200	Chr1B1R_Z8425B	100	1	20	629455	629436
gpSc200	Chr1B1R_Z8425B	100	1	20	630215	630196
gpSc200	Chr1B1R_Z8425B	100	1	20	630595	630576
gpSc200	Chr1B1R_Z8425B	100	1	20	630975	630956
gpSc200	Chr1B1R_Z8425B	100	1	20	631355	631336
gpSc200	Chr1B1R_Z8425B	100	1	20	631735	631716
gpSc200	Chr1B1R_Z8425B	100	1	20	632495	632476
gpSc200	Chr1B1R_Z8425B	100	1	20	632875	632856
gpSc200	Chr1B1R_Z8425B	100	1	20	633255	633236
gpSc200	Chr1B1R_Z8425B	100	1	20	633635	633616
gpSc200	Chr1B1R_Z8425B	100	1	20	634015	633996
gpSc200	Chr1B1R_Z8425B	100	1	20	634775	634756
gpSc200	Chr1B1R_Z8425B	100	1	20	635155	635136
gpSc200	Chr1B1R_Z8425B	100	1	20	635535	635516
gpSc200	Chr1B1R_Z8425B	100	1	20	635915	635896
gpSc200	Chr1B1R_Z8425B	100	1	20	636675	636656
gpSc200	Chr1B1R_Z8425B	100	1	20	637055	637036
gpSc200	Chr1B1R_Z8425B	100	1	20	637435	637416
gpSc200	Chr1B1R_Z8425B	100	1	20	637815	637796
gpSc200	Chr1B1R_Z8425B	100	1	20	638575	638556
gpSc200	Chr1B1R_Z8425B	100	1	20	638955	638936
gpSc200	Chr1B1R_Z8425B	100	1	20	639335	639316
gpSc200	Chr1B1R_Z8425B	100	1	20	639715	639696
gpSc200	Chr1B1R_Z8425B	100	1	20	640095	640076
gpSc200	Chr1B1R_Z8425B	100	1	20	640855	640836
gpSc200	Chr1B1R_Z8425B	100	1	20	641235	641216
gpSc200	Chr1B1R_Z8425B	100	1	20	641615	641596
gpSc200	Chr1B1R_Z8425B	100	1	20	641995	641976
gpSc200	Chr1B1R_Z8425B	100	1	20	642375	642356
gpSc200	Chr1B1R_Z8425B	100	1	20	643135	643116
gpSc200	Chr1B1R_Z8425B	100	1	20	643515	643496
gpSc200	Chr1B1R_Z8425B	100	1	20	643895	643876
gpSc200	Chr1B1R_Z8425B	100	1	20	644275	644256
gpSc200	Chr1B1R_Z8425B	100	1	20	644655	644636
gpSc200	Chr1B1R_Z8425B	100	1	20	645035	645016
gpSc200	Chr1B1R_Z8425B	100	1	20	645415	645396
gpSc200	Chr1B1R_Z8425B	100	1	20	645794	645775
gpSc200	Chr1B1R_Z8425B	100	1	20	646174	646155
gpSc200	Chr1B1R_Z8425B	100	1	20	646553	646534
gpSc200	Chr1B1R_Z8425B	100	1	20	647313	647294
gpSc200	Chr1B1R_Z8425B	100	1	20	647693	647674
gpSc200	Chr1B1R_Z8425B	100	1	20	648072	648053
gpSc200	Chr1B1R_Z8425B	100	1	20	648452	648433
gpSc200	Chr1B1R_Z8425B	100	1	20	648831	648812
gpSc200	Chr1B1R_Z8425B	100	1	20	649591	649572
gpSc200	Chr1B1R_Z8425B	100	1	20	649971	649952
gpSc200	Chr1B1R_Z8425B	100	1	20	650351	650332
gpSc200	Chr1B1R_Z8425B	100	1	20	651111	651092
gpSc200	Chr1B1R_Z8425B	100	1	20	651490	651471
gpSc200	Chr1B1R_Z8425B	100	1	20	652250	652231
gpSc200	Chr1B1R_Z8425B	100	1	20	652630	652611
gpSc200	Chr1B1R_Z8425B	100	1	20	653010	652991
gpSc200	Chr1B1R_Z8425B	100	1	20	653770	653751
gpSc200	Chr1B1R_Z8425B	100	1	20	654149	654130
gpSc200	Chr1B1R_Z8425B	100	1	20	654909	654890
gpSc200	Chr1B1R_Z8425B	100	1	20	655289	655270
gpSc200	Chr1B1R_Z8425B	100	1	20	655669	655650
gpSc200	Chr1B1R_Z8425B	100	1	20	656429	656410
gpSc200	Chr1B1R_Z8425B	100	1	20	656808	656789
gpSc200	Chr1B1R_Z8425B	100	1	20	657568	657549
gpSc200	Chr1B1R_Z8425B	100	1	20	657948	657929
gpSc200	Chr1B1R_Z8425B	100	1	20	658328	658309
gpSc200	Chr1B1R_Z8425B	100	1	20	658708	658689
gpSc200	Chr1B1R_Z8425B	100	1	20	659088	659069
gpSc200	Chr1B1R_Z8425B	100	1	20	659468	659449
gpSc200	Chr1B1R_Z8425B	100	1	20	659848	659829
gpSc200	Chr1B1R_Z8425B	100	1	20	660228	660209
gpSc200	Chr1B1R_Z8425B	100	1	20	660608	660589
gpSc200	Chr1B1R_Z8425B	100	1	20	661367	661348
gpSc200	Chr1B1R_Z8425B	100	1	20	661747	661728
gpSc200	Chr1B1R_Z8425B	100	1	20	662507	662488
gpSc200	Chr1B1R_Z8425B	100	1	20	662887	662868
gpSc200	Chr1B1R_Z8425B	100	1	20	663267	663248
gpSc200	Chr1B1R_Z8425B	100	1	20	663647	663628
gpSc200	Chr1B1R_Z8425B	100	1	20	664027	664008
gpSc200	Chr1B1R_Z8425B	100	1	20	664407	664388
gpSc200	Chr1B1R_Z8425B	100	1	20	664787	664768
gpSc200	Chr1B1R_Z8425B	100	1	20	665167	665148
gpSc200	Chr1B1R_Z8425B	100	1	20	665547	665528
gpSc200	Chr1B1R_Z8425B	100	1	20	665927	665908
gpSc200	Chr1B1R_Z8425B	100	1	20	666307	666288
gpSc200	Chr1B1R_Z8425B	100	1	20	666687	666668
gpSc200	Chr1B1R_Z8425B	100	1	20	667067	667048
gpSc200	Chr1B1R_Z8425B	100	1	20	667447	667428
gpSc200	Chr1B1R_Z8425B	100	1	20	667827	667808
gpSc200	Chr1B1R_Z8425B	100	1	20	668587	668568
gpSc200	Chr1B1R_Z8425B	100	1	20	668967	668948
gpSc200	Chr1B1R_Z8425B	100	1	20	669346	669327
gpSc200	Chr1B1R_Z8425B	100	1	20	669725	669706
gpSc200	Chr1B1R_Z8425B	100	1	20	670105	670086
gpSc200	Chr1B1R_Z8425B	100	1	20	670485	670466
gpSc200	Chr1B1R_Z8425B	100	1	20	670864	670845
gpSc200	Chr1B1R_Z8425B	100	1	20	671244	671225
gpSc200	Chr1B1R_Z8425B	100	1	20	671624	671605
gpSc200	Chr1B1R_Z8425B	100	1	20	672004	671985
gpSc200	Chr1B1R_Z8425B	100	1	20	672384	672365
gpSc200	Chr1B1R_Z8425B	100	1	20	672764	672745
gpSc200	Chr1B1R_Z8425B	100	1	20	673144	673125
gpSc200	Chr1B1R_Z8425B	100	1	20	673524	673505
gpSc200	Chr1B1R_Z8425B	100	1	20	673904	673885
gpSc200	Chr1B1R_Z8425B	100	1	20	674284	674265
gpSc200	Chr1B1R_Z8425B	100	1	20	674664	674645
gpSc200	Chr1B1R_Z8425B	100	1	20	675044	675025
gpSc200	Chr1B1R_Z8425B	100	1	20	675424	675405
gpSc200	Chr1B1R_Z8425B	100	1	20	675804	675785
gpSc200	Chr1B1R_Z8425B	100	1	20	676184	676165
gpSc200	Chr1B1R_Z8425B	100	1	20	676564	676545
gpSc200	Chr1B1R_Z8425B	100	1	20	676944	676925
gpSc200	Chr1B1R_Z8425B	100	1	20	677324	677305
gpSc200	Chr1B1R_Z8425B	100	1	20	677704	677685
gpSc200	Chr1B1R_Z8425B	100	1	20	678083	678064
gpSc200	Chr1B1R_Z8425B	100	1	20	678463	678444
gpSc200	Chr1B1R_Z8425B	100	1	20	678843	678824
gpSc200	Chr1B1R_Z8425B	100	1	20	679223	679204
gpSc200	Chr1B1R_Z8425B	100	1	20	679603	679584
gpSc200	Chr1B1R_Z8425B	100	1	20	679983	679964
gpSc200	Chr1B1R_Z8425B	100	1	20	680363	680344
gpSc200	Chr1B1R_Z8425B	100	1	20	680743	680724
gpSc200	Chr1B1R_Z8425B	100	1	20	681123	681104
gpSc200	Chr1B1R_Z8425B	100	1	20	681503	681484
gpSc200	Chr1B1R_Z8425B	100	1	20	681883	681864
gpSc200	Chr1B1R_Z8425B	100	1	20	682263	682244
gpSc200	Chr1B1R_Z8425B	100	1	20	682643	682624
gpSc200	Chr1B1R_Z8425B	100	1	20	683023	683004
gpSc200	Chr1B1R_Z8425B	100	1	20	683403	683384
gpSc200	Chr1B1R_Z8425B	100	1	20	683783	683764
gpSc200	Chr1B1R_Z8425B	100	1	20	684163	684144
gpSc200	Chr1B1R_Z8425B	100	1	20	684543	684524
gpSc200	Chr1B1R_Z8425B	100	1	20	684923	684904
gpSc200	Chr1B1R_Z8425B	100	1	20	685303	685284
gpSc200	Chr1B1R_Z8425B	100	1	20	685683	685664
gpSc200	Chr1B1R_Z8425B	100	1	20	686063	686044
gpSc200	Chr1B1R_Z8425B	100	1	20	686443	686424
gpSc200	Chr1B1R_Z8425B	100	1	20	686823	686804
gpSc200	Chr1B1R_Z8425B	100	1	20	687203	687184
gpSc200	Chr1B1R_Z8425B	100	1	20	687583	687564
gpSc200	Chr1B1R_Z8425B	100	1	20	687963	687944
gpSc200	Chr1B1R_Z8425B	100	1	20	688343	688324
gpSc200	Chr1B1R_Z8425B	100	1	20	689103	689084
gpSc200	Chr1B1R_Z8425B	100	1	20	689483	689464
gpSc200	Chr1B1R_Z8425B	100	1	20	690243	690224
gpSc200	Chr1B1R_Z8425B	100	1	20	691383	691364
gpSc200	Chr1B1R_Z8425B	100	1	20	691763	691744
gpSc200	Chr1B1R_Z8425B	100	1	20	692903	692884
gpSc200	Chr1B1R_Z8425B	100	1	20	693663	693644
gpSc200	Chr1B1R_Z8425B	100	1	20	695183	695164
gpSc200	Chr1B1R_Z8425B	100	1	20	696323	696304
gpSc200	Chr1B1R_Z8425B	100	1	20	696703	696684
gpSc200	Chr1B1R_Z8425B	100	1	20	697083	697064
gpSc200	Chr1B1R_Z8425B	100	1	20	697463	697444
gpSc200	Chr1B1R_Z8425B	100	1	20	697843	697824
gpSc200	Chr1B1R_Z8425B	100	1	20	698223	698204
gpSc200	Chr1B1R_Z8425B	100	1	20	698983	698964
gpSc200	Chr1B1R_Z8425B	100	1	20	699363	699344
gpSc200	Chr1B1R_Z8425B	100	1	20	699743	699724
gpSc200	Chr1B1R_Z8425B	100	1	20	700123	700104
gpSc200	Chr1B1R_Z8425B	100	1	20	700503	700484
gpSc200	Chr1B1R_Z8425B	100	1	20	700883	700864
gpSc200	Chr1B1R_Z8425B	100	1	20	701263	701244
gpSc200	Chr1B1R_Z8425B	100	1	20	701643	701624
gpSc200	Chr1B1R_Z8425B	100	1	20	702023	702004
gpSc200	Chr1B1R_Z8425B	100	1	20	702403	702384
gpSc200	Chr1B1R_Z8425B	100	1	20	702783	702764
gpSc200	Chr1B1R_Z8425B	100	1	20	703163	703144
gpSc200	Chr1B1R_Z8425B	100	1	20	703543	703524
gpSc200	Chr1B1R_Z8425B	100	1	20	703923	703904
gpSc200	Chr1B1R_Z8425B	100	1	20	704303	704284
gpSc200	Chr1B1R_Z8425B	100	1	20	704683	704664
gpSc200	Chr1B1R_Z8425B	100	1	20	705063	705044
gpSc200	Chr1B1R_Z8425B	100	1	20	705443	705424
gpSc200	Chr1B1R_Z8425B	100	1	20	705823	705804
gpSc200	Chr1B1R_Z8425B	100	1	20	706203	706184
gpSc200	Chr1B1R_Z8425B	100	1	20	706583	706564
gpSc200	Chr1B1R_Z8425B	100	1	20	706963	706944
gpSc200	Chr1B1R_Z8425B	100	1	20	707343	707324
gpSc200	Chr1B1R_Z8425B	100	1	20	707723	707704
gpSc200	Chr1B1R_Z8425B	100	1	20	708103	708084
gpSc200	Chr1B1R_Z8425B	100	1	20	708483	708464
gpSc200	Chr1B1R_Z8425B	100	1	20	708863	708844
gpSc200	Chr1B1R_Z8425B	100	1	20	709243	709224
gpSc200	Chr1B1R_Z8425B	100	1	20	709623	709604
gpSc200	Chr1B1R_Z8425B	100	1	20	710002	709983
gpSc200	Chr1B1R_Z8425B	100	1	20	710382	710363
gpSc200	Chr1B1R_Z8425B	100	1	20	710762	710743
gpSc200	Chr1B1R_Z8425B	100	1	20	711142	711123
gpSc200	Chr1B1R_Z8425B	100	1	20	711522	711503
gpSc200	Chr1B1R_Z8425B	100	1	20	711902	711883
gpSc200	Chr1B1R_Z8425B	100	1	20	712662	712643
gpSc200	Chr1B1R_Z8425B	100	1	20	713042	713023
gpSc200	Chr1B1R_Z8425B	100	1	20	714182	714163
gpSc200	Chr1B1R_Z8425B	100	1	20	714562	714543
gpSc200	Chr1B1R_Z8425B	100	1	20	714942	714923
gpSc200	Chr1B1R_Z8425B	100	1	20	715322	715303
gpSc200	Chr1B1R_Z8425B	100	1	20	715702	715683
gpSc200	Chr1B1R_Z8425B	100	1	20	716081	716062
gpSc200	Chr1B1R_Z8425B	100	1	20	716461	716442
gpSc200	Chr1B1R_Z8425B	100	1	20	716841	716822
gpSc200	Chr1B1R_Z8425B	100	1	20	717221	717202
gpSc200	Chr1B1R_Z8425B	100	1	20	717601	717582
gpSc200	Chr1B1R_Z8425B	100	1	20	717980	717961
gpSc200	Chr1B1R_Z8425B	100	1	20	718360	718341
gpSc200	Chr1B1R_Z8425B	100	1	20	718740	718721
gpSc200	Chr1B1R_Z8425B	100	1	20	719120	719101
gpSc200	Chr1B1R_Z8425B	100	1	20	719500	719481
gpSc200	Chr1B1R_Z8425B	100	1	20	719880	719861
gpSc200	Chr1B1R_Z8425B	100	1	20	720260	720241
gpSc200	Chr1B1R_Z8425B	100	1	20	720639	720620
gpSc200	Chr1B1R_Z8425B	100	1	20	721019	721000
gpSc200	Chr1B1R_Z8425B	100	1	20	721399	721380
gpSc200	Chr1B1R_Z8425B	100	1	20	721779	721760
gpSc200	Chr1B1R_Z8425B	100	1	20	722159	722140
gpSc200	Chr1B1R_Z8425B	100	1	20	722539	722520
gpSc200	Chr1B1R_Z8425B	100	1	20	723679	723660
gpSc200	Chr1B1R_Z8425B	100	1	20	724059	724040
gpSc200	Chr1B1R_Z8425B	100	1	20	724439	724420
gpSc200	Chr1B1R_Z8425B	100	1	20	724819	724800
gpSc200	Chr1B1R_Z8425B	100	1	20	725198	725179
gpSc200	Chr1B1R_Z8425B	100	1	20	725578	725559
gpSc200	Chr1B1R_Z8425B	100	1	20	725958	725939
gpSc200	Chr1B1R_Z8425B	100	1	20	726338	726319
gpSc200	Chr1B1R_Z8425B	100	1	20	726718	726699
gpSc200	Chr1B1R_Z8425B	100	1	20	727098	727079
gpSc200	Chr1B1R_Z8425B	100	1	20	728618	728599
gpSc200	Chr1B1R_Z8425B	100	1	20	728998	728979
gpSc200	Chr1B1R_Z8425B	100	1	20	729378	729359
gpSc200	Chr1B1R_Z8425B	100	1	20	729758	729739
gpSc200	Chr1B1R_Z8425B	100	1	20	730518	730499
gpSc200	Chr1B1R_Z8425B	100	1	20	730897	730878
gpSc200	Chr1B1R_Z8425B	100	1	20	731277	731258
gpSc200	Chr1B1R_Z8425B	100	1	20	731657	731638
gpSc200	Chr1B1R_Z8425B	100	1	20	732037	732018
gpSc200	Chr1B1R_Z8425B	100	1	20	732417	732398
gpSc200	Chr1B1R_Z8425B	100	1	20	732796	732777
gpSc200	Chr1B1R_Z8425B	100	1	20	733176	733157
gpSc200	Chr1B1R_Z8425B	100	1	20	733556	733537
gpSc200	Chr1B1R_Z8425B	100	1	20	733936	733917
gpSc200	Chr1B1R_Z8425B	100	1	20	734316	734297
gpSc200	Chr1B1R_Z8425B	100	1	20	734695	734676
gpSc200	Chr1B1R_Z8425B	100	1	20	735075	735056
gpSc200	Chr1B1R_Z8425B	100	1	20	735456	735437
gpSc200	Chr1B1R_Z8425B	100	1	20	735835	735816
gpSc200	Chr1B1R_Z8425B	100	1	20	736215	736196
gpSc200	Chr1B1R_Z8425B	100	1	20	736595	736576
gpSc200	Chr1B1R_Z8425B	100	1	20	736975	736956
gpSc200	Chr1B1R_Z8425B	100	1	20	737355	737336
gpSc200	Chr1B1R_Z8425B	100	1	20	738115	738096
gpSc200	Chr1B1R_Z8425B	100	1	20	738495	738476
gpSc200	Chr1B1R_Z8425B	100	1	20	739635	739616
gpSc200	Chr1B1R_Z8425B	100	1	20	740014	739995
gpSc200	Chr1B1R_Z8425B	100	1	20	740774	740755
gpSc200	Chr1B1R_Z8425B	100	1	20	741154	741135
gpSc200	Chr1B1R_Z8425B	100	1	20	741534	741515
gpSc200	Chr1B1R_Z8425B	100	1	20	741914	741895
gpSc200	Chr1B1R_Z8425B	100	1	20	742674	742655
gpSc200	Chr1B1R_Z8425B	100	1	20	743054	743035
gpSc200	Chr1B1R_Z8425B	100	1	20	744953	744934
gpSc200	Chr1B1R_Z8425B	100	1	20	745333	745314
gpSc200	Chr1B1R_Z8425B	100	1	20	746473	746454
gpSc200	Chr1B1R_Z8425B	100	1	20	746852	746833
gpSc200	Chr1B1R_Z8425B	100	1	20	747612	747593
gpSc200	Chr1B1R_Z8425B	100	1	20	747992	747973
gpSc200	Chr1B1R_Z8425B	100	1	20	748372	748353
gpSc200	Chr1B1R_Z8425B	100	1	20	748752	748733
gpSc200	Chr1B1R_Z8425B	100	1	20	749131	749112
gpSc200	Chr1B1R_Z8425B	100	1	20	750271	750252
gpSc200	Chr1B1R_Z8425B	100	1	20	750651	750632
gpSc200	Chr1B1R_Z8425B	100	1	20	751031	751012
gpSc200	Chr1B1R_Z8425B	100	1	20	751411	751392
gpSc200	Chr1B1R_Z8425B	100	1	20	751791	751772
gpSc200	Chr1B1R_Z8425B	100	1	20	752171	752152
gpSc200	Chr1B1R_Z8425B	100	1	20	752551	752532
gpSc200	Chr1B1R_Z8425B	100	1	20	753691	753672
gpSc200	Chr1B1R_Z8425B	100	1	20	754071	754052
[truncated: 17,565 more rows]
[truncated: 8 more columns]
